# Supplementary material for: Transcriptome Analysis of Thiram-Treated Zebrafish (Danio rerio) Embryos Reveals Disruption of Reproduction Signaling Pathways
Source: Biology (Basel). 2023 Jan 19;12(2):156. doi: 10.3390/biology12020156 (PMC9953208; doi:10.3390/biology12020156)
Supplement: Supplementary file 1 [file biology-12-00156-s001.zip]

Archive with 3 entries (3 files):
- Supplementory video S1.mp4
- Supplementy File 1.xlsx
- Supplimentory data.pdf
