# Supplementary material for: Transcriptome Analysis of Thiram-Treated Zebrafish (Danio rerio) Embryos Reveals Disruption of Reproduction Signaling Pathways
Source: Biology (Basel). 2023 Jan 19;12(2):156. doi: 10.3390/biology12020156 (PMC9953208; doi:10.3390/biology12020156)
Supplement: Supplementary file 1 [file biology-12-00156-s001.zip › Supplementy File 1.xlsx]

## Sheet: DEGs DMSO vs Thiram high dose
Gene_ID	Transcript_ID	Gene_Symbol	Description	gene_biotype	Protein_ID	ZFIN	locus_tag	THIRAM_high/CNT.fc	THIRAM_high/CNT.baseMean	THIRAM_high/CNT.lfcSE	THIRAM_high/CNT.stat	THIRAM_high/CNT.raw.pval	THIRAM_high/CNT.bh.pval	THIRAM_high.mean	CNT.mean	N_CNT_1	N_CNT_2	N_CNT_3	N_THIRAM_high1	N_THIRAM_high2	N_THIRAM_high3	CNT_1_Read_Count	CNT_2_Read_Count	CNT_3_Read_Count	THIRAM_high1_Read_Count	THIRAM_high2_Read_Count	THIRAM_high3_Read_Count	CNT_1_FPKM	CNT_2_FPKM	CNT_3_FPKM	THIRAM_high1_FPKM	THIRAM_high2_FPKM	THIRAM_high3_FPKM	CNT_1_TPM	CNT_2_TPM	CNT_3_TPM	THIRAM_high1_TPM	THIRAM_high2_TPM	THIRAM_high3_TPM
692313	NM_001045282	zgc:136461	zgc:136461	protein_coding	NP_001038747.1	ZDB-GENE-060519-7	.	-136.787	594.451	0.488063	-14.5387	6.89239e-48	8.12705e-46	2.71388	9.81562	9.00049	9.5687	9.3156	7.06507	7.02354	7.0533	582	1211	1043	9	4	5	22.1387	40.2152	30.7178	0.331516	0.147148	0.18241	53.473	97.2279	73.45	0.858375	0.374451	0.467683
554107	NM_001024408,XM_005171867,XM_021476165	ela3l	elastase 3 like	protein_coding	NP_001019579.1;XP_005171924.1;XP_021331840.1	ZDB-GENE-060710-2	.	-88.7469	695.096	0.362236	-17.8658	2.17959e-71	7.12756e-69	3.62314	10.1059	9.40109	9.69139	9.67648	7.292	7.26631	7.23034	816	1260	1390	16	12	6	28.7747	38.8339	37.8402	0.517259	0.39214	0.209486	69.5013	93.8885	90.4805	1.33931	0.997887	0.537103
403061	NM_001139464	ela2	elastase 2	protein_coding	NP_001132936.1	ZDB-GENE-041117-1	.	-57.1659	622.684	0.407111	-14.3378	1.26986e-46	1.42213e-44	4.11973	9.96447	9.20942	9.59206	9.53608	7.28709	7.20273	7.17676	698	1191	1259	25	14	9	25.5703	38.0664	35.6853	0.86577	0.491434	0.328825	61.7616	92.0329	85.3278	2.24169	1.25056	0.843077
568900	NR_015620	sycn.2	syncollin, tandem duplicate 2	lncRNA	.	ZDB-GENE-141212-321	.	-43.9161	93.3588	0.542327	-10.0616	8.16589e-24	2.26301e-22	1.7296	7.17454	6.24762	6.81361	6.85561	5.47689	5.51556	5.51534	69	181	213	2	4	3	3.51791	8.09915	8.48405	0.073861	0.187855	0.157784	8.49703	19.5813	20.2864	0.191244	0.478038	0.404543
406338	NM_213249	chia.2	chitinase, acidic.2	protein_coding	NP_998414.1	ZDB-GENE-040426-2014	.	-38.5899	1556.73	0.331964	-15.8757	9.33762e-57	1.70906e-54	6.00215	11.2743	10.3844	11.022	10.8353	8.36627	8.41732	8.26221	1493	3285	3052	65	74	37	27.8541	53.4879	44.0691	1.17428	1.355	0.714845	67.2778	129.317	105.375	3.0405	3.4481	1.8328
334304	NM_199886	ela2l	elastase 2 like	protein_coding	NP_956180.1	ZDB-GENE-040511-1	.	-37.6214	868.188	0.286625	-18.259	1.75464e-74	6.83083e-72	5.19913	10.4316	9.72085	10.1157	9.9607	7.67107	7.68836	7.70622	994	1709	1633	33	34	33	37.2615	55.9219	47.3931	1.19029	1.24561	1.27046	90.0002	135.202	113.322	3.08195	3.16974	3.25734
559107	XM_021479024	LOC559107	lactase-phlorizin hydrolase	protein_coding	XP_021334699.1	.	.	-36.645	566.854	0.223174	-23.2802	7.03377e-120	1.07819e-116	4.4922	9.69912	9.08235	9.38496	9.28468	7.27103	7.23193	7.16386	626	987	994	28	22	12	3.32866	4.58219	4.09301	0.142279	0.110286	0.06458	8.03993	11.0783	9.78688	0.368396	0.280648	0.165577
325886	NM_001020482	cpa1	carboxypeptidase A1 (pancreatic)	protein_coding	NP_001018318.1	ZDB-GENE-050522-438	.	-28.06	91.486	0.567778	-8.4724	2.4038e-17	3.82083e-16	2.43353	7.25994	6.59439	6.77577	6.73058	5.57223	5.50358	5.48651	121	175	184	9	4	2	2.72751	3.44324	3.21772	0.181676	0.066961	0.0473	6.58794	8.32471	7.69395	0.470404	0.170396	0.121272
555401	NM_001077598	aoc1	amine oxidase, copper containing 1	protein_coding	NP_001071066.1	ZDB-GENE-061103-112	.	-27.5962	449.864	0.335149	-14.2814	2.85706e-46	3.07334e-44	4.66579	9.45903	8.73438	9.18397	9.02006	7.13966	7.07398	6.99269	481	893	840	33	24	13	5.99936	9.72702	8.12117	0.395738	0.288701	0.161501	14.4906	23.5169	19.4187	1.02466	0.734664	0.414074
767756	NM_001076723	ugt5a2	UDP glucuronosyltransferase 5 family, polypeptide A2	protein_coding	NP_001070191.1	ZDB-GENE-061103-373	.	-27.1029	72.761	0.470116	-10.126	4.23837e-24	1.21296e-22	2.1108	6.89385	6.20657	6.52005	6.3167	5.34938	5.34037	5.28792	87	155	130	6	5	1	1.36655	2.13658	1.58805	0.089406	0.076168	0.01382	3.30071	5.16558	3.79721	0.231495	0.193825	0.035433
569866	XM_005162727,XM_009297410	si:ch211-161h7.5	si:ch211-161h7.5, transcript variant X2	protein_coding	XP_005162784.1;XP_009295685.2	ZDB-GENE-091204-265	.	-26.3396	271.095	0.250979	-18.803	7.13613e-79	3.30228e-76	4.13067	8.85399	8.18366	8.39349	8.43365	6.62916	6.56407	6.57533	353	508	594	21	14	13	7.3579	9.4972	9.59659	0.410721	0.285067	0.272746	17.772	22.9613	22.9466	1.06346	0.725415	0.699295
100415798	NM_001177498	ugt5a4	UDP glucuronosyltransferase 5 family, polypeptide A4	protein_coding	NP_001170969.1	ZDB-GENE-100406-1	.	-24.6759	34.8546	0.669901	-6.90405	5.0541e-12	4.6364e-11	1.14041	5.75844	5.03688	5.35393	5.24814	4.57987	4.58408	4.59392	33	72	66	2	2	2	0.641035	1.24018	1.00639	0.022593	0.038864	0.033526	1.54833	2.99838	2.40639	0.058499	0.098897	0.085957
563138	XM_017352058	si:ch211-219a15.4	si:ch211-219a15.4	protein_coding	XP_017207547.2	ZDB-GENE-060503-308	.	-21.13	201.642	0.256745	-17.1424	7.16224e-66	1.88883e-63	4.15601	8.56754	7.97698	8.08733	7.90162	6.42377	6.30874	6.3185	341	438	397	24	13	12	2.72548	3.05596	2.4602	0.180437	0.102554	0.097552	6.58303	7.38837	5.88264	0.467196	0.260971	0.250114
563896	NM_001040175,XM_005164755	slc26a3.2	solute carrier family 26 (anion exchanger), member 3, tandem duplicate 2	protein_coding	NP_001035265.1;XP_005164812.1	ZDB-GENE-041210-179	.	-18.2758	379.249	0.198023	-21.1685	1.86371e-99	1.5863e-96	4.99798	9.19925	8.59378	8.84383	8.83046	7.06849	7.08053	6.9224	444	667	736	36	36	16	5.39737	7.01205	6.90699	0.404219	0.410091	0.188161	13.0366	16.953	16.5154	1.04662	1.04357	0.482427
100147904	XM_001921697,XM_021477806	LOC100147904	zonadhesin, transcript variant X1	protein_coding	XP_001921732.1;XP_021333481.1	.	.	-18.1562	6371.43	0.189871	-22.0275	1.56985e-107	1.75009e-104	9.05752	13.2404	12.5739	12.9251	12.9099	10.6593	10.6152	10.5142	6862	11232	12406	569	507	383	16.1814	23.1116	22.6357	1.30313	1.17726	0.945748	39.0841	55.8768	54.1246	3.37411	2.9958	2.42481
555481	NM_001099240	zgc:154142	zgc:154142	protein_coding	NP_001092710.1	ZDB-GENE-070615-2	.	-17.294	290.146	0.227135	-18.1047	2.92823e-73	1.01152e-70	4.65319	8.76965	8.11752	8.50006	8.38562	6.7829	6.75564	6.70787	305	538	530	28	24	17	2.06781	3.18726	2.78554	0.181318	0.15508	0.119811	4.99453	7.70582	6.66056	0.469476	0.394637	0.307186
492484	NM_001007356	cyp2n13	cytochrome P450, family 2, subfamily N, polypeptide 13	protein_coding	NP_001007357.1	ZDB-GENE-041001-158	.	-17.1919	211.976	0.259077	-15.8396	1.65992e-56	2.94519e-54	4.24108	8.35274	7.7574	8.01602	7.93692	6.52187	6.36671	6.40093	249	384	392	27	12	13	4.78104	6.43771	5.82416	0.503182	0.221432	0.245783	11.548	15.5644	13.9262	1.30286	0.563483	0.630166
553530	NM_001030281	mep1a.1	meprin A, alpha (PABA peptide hydrolase), tandem duplicate 1	protein_coding	NP_001025452.1	ZDB-GENE-041001-209	.	-16.9502	106.688	0.336711	-12.1268	7.61506e-34	4.29349e-32	3.28261	7.38677	6.81699	7.05775	6.83792	5.81423	5.76852	5.68184	135	210	176	14	10	3	2.22079	3.00938	2.23686	0.223943	0.146137	0.034543	5.36402	7.27575	5.34859	0.579841	0.371877	0.088565
100332798	XM_021470771	muc2.1	mucin 2.1	protein_coding	XP_021326446.1	ZDB-GENE-120904-2	.	-16.7646	114.839	0.322472	-12.613	1.78982e-36	1.20266e-34	3.41852	7.47775	6.86189	7.15969	6.99563	5.81085	5.8191	5.86689	133	223	202	9	9	11	1.85905	2.72051	2.18302	0.117045	0.113673	0.160519	4.49029	6.57735	5.21987	0.303058	0.289267	0.411557
550419	NM_001017724	zgc:112160	zgc:112160	protein_coding	NP_001017724.1	ZDB-GENE-050417-229	.	-16.3464	1009.2	0.285401	-14.1237	2.71539e-45	2.79822e-43	6.52496	10.5567	9.89172	10.2375	10.2633	8.18481	8.25985	8.11526	1047	1724	1985	87	101	64	21.5208	30.9052	31.5613	1.73567	2.0268	1.36003	51.9806	74.7192	75.4668	4.49406	5.15765	3.487
402940	NM_205643	pnp4b	purine nucleoside phosphorylase 4b	protein_coding	NP_991206.1	ZDB-GENE-040426-1887	.	-16.2641	278.467	0.22349	-18.0036	1.82652e-72	6.13661e-70	4.79605	8.80817	8.17889	8.50259	8.34423	6.68891	6.69952	6.84341	336	551	517	21	21	33	8.94501	12.8175	10.6599	0.521402	0.546805	0.909999	21.6055	30.9889	25.489	1.35004	1.39147	2.33315
751668	NM_001045385	gck	glucokinase (hexokinase 4)	protein_coding	NP_001038850.2	ZDB-GENE-060825-204	.	-16.1465	283.107	0.197954	-20.2731	2.22055e-91	1.51281e-88	4.84978	8.87121	8.47713	8.40035	8.32063	6.82253	6.75914	6.74407	465	485	496	33	25	21	7.47614	6.80203	6.17371	0.513262	0.388796	0.345622	18.0576	16.4452	14.7621	1.32896	0.989379	0.886143
560649	XM_017351817	si:ch211-214p16.3	si:ch211-214p16.3	protein_coding	XP_017207306.2	ZDB-GENE-120709-93	.	-16.083	173.155	0.274542	-14.5969	2.93985e-48	3.50013e-46	4.0485	8.05035	7.38964	7.73804	7.66711	6.24245	6.21577	6.27533	184	321	330	16	13	16	1.59543	2.43434	2.21486	0.13072	0.109119	0.141586	3.85353	5.8855	5.296	0.338465	0.277679	0.363013
322533	NM_001089325	anpepb	alanyl (membrane) aminopeptidase b	protein_coding	NP_001082794.1	ZDB-GENE-030131-1253	.	-16.0593	2209.95	0.249959	-16.024	8.69459e-58	1.64034e-55	7.75804	11.7643	11.0824	11.4972	11.3777	9.36704	9.20571	9.14757	2437	4269	4238	262	183	149	24.339	37.2027	32.7478	2.53607	1.79853	1.55838	58.7876	89.9447	78.304	6.5665	4.57677	3.99554
445049	NM_001003729	zgc:92137	zgc:92137	protein_coding	NP_001003729.1	ZDB-GENE-040801-179	.	-15.9007	151.543	0.302044	-13.2134	7.34722e-40	6.0066e-38	3.83024	7.82461	7.1529	7.53047	7.45321	6.16426	6.04835	6.09571	152	279	284	19	9	11	3.13229	5.01161	4.52007	0.361531	0.180247	0.230709	7.56564	12.1165	10.808	0.936092	0.458678	0.591516
100003999	XM_001343386	eevs	2-epi-5-epi-valiolone synthase	protein_coding	XP_001343422.1	ZDB-GENE-131121-365	.	-15.8598	483.141	0.151338	-26.347	5.56102e-153	1.70487e-149	5.72528	9.71833	9.18662	9.26262	9.24738	7.40178	7.46164	7.30976	731	902	994	52	59	34	12.6095	13.5922	13.2728	0.858035	0.997806	0.612355	30.4565	32.8617	31.7368	2.22166	2.53914	1.57002
110438125	XM_021468040	LOC110438125	zonadhesin-like	protein_coding	XP_021323715.1	.	.	-15.817	164.366	0.278681	-14.2938	2.39161e-46	2.59543e-44	4.07545	8.05619	7.34175	7.62698	7.72857	6.17497	6.24468	6.19388	181	293	369	14	19	13	3.06638	4.33171	4.83904	0.216711	0.308596	0.226244	7.40643	10.4727	11.5707	0.561118	0.785291	0.580068
334438	XM_009297092,XM_021470040	si:ch1073-138d10.2	si:ch1073-138d10.2, transcript variant X2	protein_coding	XP_009295367.1;XP_021325715.1	ZDB-GENE-030131-6370	.	-15.3011	302.106	0.218258	-18.0317	1.09817e-72	3.74078e-70	4.97827	8.91163	8.19668	8.50897	8.63744	6.84565	6.85725	6.84588	323	526	678	30	30	26	3.45456	4.92661	5.62462	0.303621	0.307659	0.285952	8.34402	11.911	13.4491	0.786149	0.782907	0.733155
415166	NM_001002076	fabp6	fatty acid binding protein 6, ileal (gastrotropin)	protein_coding	NP_001002076.1	ZDB-GENE-040625-49	.	-14.7731	563.54	0.287391	-13.5178	1.22735e-41	1.06745e-39	5.92661	9.81386	9.14571	9.40703	9.53474	7.59555	7.63916	7.45457	639	967	1240	63	68	36	39.4843	52.134	59.2938	3.7422	4.11028	2.30306	95.369	126.044	141.779	9.68945	10.4595	5.90483
100331417	XM_021478559	LOC100331417	glycosyltransferase family 92 protein F13G3.3-like	protein_coding	XP_021334234.1	.	.	-14.2999	40.0837	0.537017	-7.14675	8.88544e-13	8.86232e-12	2.01305	5.84483	5.15813	5.57173	5.41308	4.7806	4.73417	4.78069	31	82	69	5	2	4	0.940985	2.16319	1.60565	0.133123	0.044666	0.102868	2.27282	5.22994	3.8393	0.344686	0.113662	0.263744
492331	NM_001007297,XM_005169359,XM_005169360	ace2	angiotensin I converting enzyme 2	protein_coding	NP_001007298.1;XP_005169416.1;XP_005169417.1	ZDB-GENE-041114-6	.	-14.1118	2028.26	0.28256	-13.5151	1.2739e-41	1.10402e-39	7.80804	11.6278	10.9298	11.3701	11.2776	9.30112	9.25144	9.03686	2148	3875	3953	257	227	132	26.967	42.1759	38.4193	3.13433	2.78409	1.6611	65.1351	101.968	91.865	8.11554	7.08474	4.25891
563826	NM_001109843	rhcgl1	Rh family, C glycoprotein, like 1	protein_coding	NP_001103313.1	ZDB-GENE-060209-2	.	-13.4632	126.203	0.290773	-12.9	4.50374e-38	3.31708e-36	3.98707	7.75644	7.1251	7.38656	7.17369	6.12921	5.90612	5.89691	172	270	232	28	9	7	2.85878	3.92485	2.98809	0.443756	0.145698	0.12252	6.90501	9.48908	7.14489	1.14899	0.37076	0.314131
83776	NM_131788,XM_005155405	cry5	cryptochrome circadian clock 5	protein_coding	NP_571863.1;XP_005155462.1	ZDB-GENE-010426-8	.	-13.4037	265.134	0.186752	-20.051	1.97896e-89	1.27726e-86	5.12816	8.86763	8.31675	8.37739	8.41092	6.80163	6.70966	6.85135	402	489	568	35	24	36	6.40516	6.75514	6.83016	0.459031	0.326731	0.511829	15.4708	16.3318	16.3317	1.18854	0.831441	1.31228
791783	NM_001033097	plac8.1	placenta-specific 8, tandem duplicate 1	protein_coding	NP_001028269.1	ZDB-GENE-050809-124	.	-13.1871	633.18	0.241394	-15.4148	1.30078e-53	2.05826e-51	6.28593	10.009	9.30151	9.71083	9.65707	7.86027	7.75731	7.69739	700	1239	1312	91	69	54	28.8504	44.5772	41.8732	3.62237	2.77284	2.32183	69.6842	107.774	100.124	9.37918	7.05611	5.95297
564159	NM_001102388	ankrd1b	ankyrin repeat domain 1b (cardiac muscle)	protein_coding	NP_001095858.1	ZDB-GENE-070820-13	.	-13.0393	1645.39	0.100139	-36.9964	1.30766e-299	1.06905e-295	7.59396	11.2971	10.8214	10.9105	10.9581	8.8996	9.04632	8.9727	2114	2644	3115	156	205	165	52.594	57.3894	59.9567	3.75639	5.00113	4.29785	127.034	138.75	143.363	9.72621	12.7265	11.0193
326030	NM_199736	slc6a19b	solute carrier family 6 (neutral amino acid transporter), member 19b	protein_coding	NP_956030.1	ZDB-GENE-030131-4755	.	-12.8142	290.611	0.220579	-16.6819	1.77618e-62	4.10969e-60	5.1611	8.84208	8.0787	8.51503	8.56186	6.87297	6.91981	6.80856	285	538	634	35	39	24	3.67235	6.06079	6.33303	0.432384	0.488507	0.313212	8.87008	14.6531	15.143	1.11955	1.24311	0.803047
565211	XM_009293262,XM_021476927	vwa11	von Willebrand factor A domain containing 11, transcript variant X1	protein_coding	XP_009291537.1;XP_021332602.1	ZDB-GENE-141211-58	.	-12.7456	1588.48	0.188183	-19.5126	8.58559e-85	4.7363e-82	7.54928	11.2212	10.592	10.9734	10.8847	8.941	8.92268	8.91551	1690	2878	2944	183	171	157	16.6053	24.6773	22.3806	1.73189	1.64797	1.60719	40.1078	59.6622	53.5146	4.48429	4.19363	4.12068
563241	XM_003199562	si:ch1073-13h15.3	si:ch1073-13h15.3	protein_coding	XP_003199610.1	ZDB-GENE-121214-245	.	-12.5639	925.017	0.213394	-17.1102	1.24623e-65	3.21738e-63	6.80679	10.46	9.90873	10.1535	10.105	8.33438	8.22347	8.15777	1090	1611	1716	130	99	78	16.3741	21.1171	19.952	1.89755	1.4619	1.21917	39.5493	51.0546	47.7075	4.9132	3.72014	3.12584
436641	NM_001002368,XM_005158777	ctsl.1	cathepsin L.1	protein_coding	NP_001002368.1;XP_005158834.1	ZDB-GENE-040718-61	.	-12.4979	582.368	0.161792	-22.5204	2.61994e-112	3.38193e-109	6.17936	9.82756	9.26398	9.39062	9.56618	7.74898	7.71899	7.57408	703	919	1242	81	73	45	17.4301	19.728	23.9809	1.93905	1.80627	1.10422	42.1001	47.6963	57.3412	5.02068	4.59646	2.83112
101882496	XM_005156429	LOC101882496	sushi, nidogen and EGF-like domain-containing protein 1	protein_coding	XP_005156486.1	.	.	-12.3857	51.2913	0.476805	-7.61443	2.64851e-14	3.10059e-13	2.85594	6.49721	5.6765	6.03199	5.86528	5.06357	5.05451	4.9844	60	120	104	9	8	3	1.12355	1.95351	1.50903	0.150717	0.1364	0.044706	2.71377	4.723	3.60826	0.390243	0.347099	0.114622
110437898	XM_021466343	LOC110437898	uncharacterized LOC110437898	protein_coding	XP_021322018.1	.	.	-12.2732	56.9595	0.411119	-8.79901	1.3803e-18	2.43724e-17	3.0481	6.63322	5.78945	6.05034	6.23132	5.1073	5.11313	5.28591	60	105	152	4	4	14	0.497615	0.77088	0.984117	0.029758	0.031385	0.11802	1.20192	1.86375	2.35314	0.07705	0.079865	0.302593
768195	NM_001320118	dpep1	dipeptidase 1 (renal)	protein_coding	NP_001307047.1	ZDB-GENE-061013-388	.	-12.2259	219.148	0.42917	-8.41593	3.89774e-17	6.0542e-16	4.76804	8.38311	7.63759	8.11155	8.06886	6.52779	6.71283	6.42564	205	413	440	23	41	11	3.82325	6.71993	6.33989	0.415087	0.740862	0.210169	9.23453	16.2467	15.1594	1.07476	1.88529	0.538854
559221	XM_021468039	wu:fb63a08	wu:fb63a08	protein_coding	XP_021323714.1	ZDB-GENE-030131-1216	.	-12.2212	491.693	0.163252	-22.1211	1.98168e-108	2.31441e-105	6.01	9.62675	9.02711	9.29891	9.24951	7.59216	7.50904	7.40729	597	914	971	76	60	41	2.70808	3.62183	3.41074	0.334379	0.267554	0.191001	6.541	8.75648	8.15549	0.865788	0.680852	0.489708
574009	NM_001025188	alpi.2	alkaline phosphatase, intestinal, tandem duplicate 2	protein_coding	NP_001020359.1	ZDB-GENE-050626-142	.	-11.7717	225.695	0.237947	-14.9497	1.56358e-50	2.1187e-48	4.82101	8.38867	7.83688	8.10334	7.99791	6.67596	6.64053	6.48241	256	399	395	35	30	13	3.54112	4.82075	4.23588	0.466282	0.400056	0.187477	8.5531	11.6551	10.1285	1.20732	1.01803	0.480675
555334	NM_001159584	itln3	intelectin 3	protein_coding	NP_001153056.1	ZDB-GENE-090527-4	.	-11.6345	60.8691	0.360542	-9.81949	9.28135e-23	2.30633e-21	3.35638	6.90122	6.1727	6.3472	6.09141	5.186	5.34245	5.20752	104	150	116	6	16	6	2.89432	3.64514	2.50032	0.13962	0.429606	0.174494	6.99084	8.81284	5.97855	0.36151	1.09323	0.447388
140526	rna-trnD	trnD	tRNA-Asp	tRNA	.	ZDB-GENE-011205-30	.	-11.5558	101.666	0.29258	-12.0669	1.57905e-33	8.80174e-32	3.72432	7.25502	6.84076	6.82666	6.80318	5.78686	5.76834	5.80201	143	159	172	13	11	12	67.2053	65.2595	62.7959	5.92122	5.02134	5.81877	162.325	157.777	150.152	15.3315	12.7779	14.9188
793301	NM_198064	slc15a1b	solute carrier family 15 (oligopeptide transporter), member 1b	protein_coding	NP_932330.1	ZDB-GENE-030131-4661	.	-11.4533	791.294	0.243861	-14.425	3.6024e-47	4.09039e-45	6.66403	10.1821	9.6181	9.88666	9.88411	8.03526	8.1663	8.01561	865	1317	1472	88	114	75	10.7312	14.2675	14.1325	1.05874	1.38675	0.966998	25.9197	34.4945	33.7924	2.74133	3.52889	2.4793
100073336	NM_001098772	zgc:165502	zgc:165502	protein_coding	NP_001092242.1	ZDB-GENE-070615-23	.	-11.3628	124.923	0.276571	-12.6776	7.87335e-37	5.37888e-35	4.13625	7.641	7.01606	7.24393	7.24881	5.97181	6.06759	5.98908	148	226	254	14	21	13	5.32569	7.12399	7.08853	0.469678	0.714568	0.465794	12.8635	17.2236	16.9495	1.21611	1.81838	1.19425
100526813	XM_003200878	si:dkey-22f5.9	si:dkey-22f5.9	protein_coding	XP_003200926.1	ZDB-GENE-091204-260	.	-11.2755	310.589	0.189356	-18.4579	4.50301e-76	1.84068e-73	5.3943	8.88127	8.32494	8.51072	8.58534	6.96231	6.93118	7.07035	360	507	617	37	32	45	4.62206	5.68328	6.13902	0.462002	0.395675	0.602051	11.164	13.7404	14.6791	1.19623	1.00688	1.5436
140527	rna-trnE	trnE	tRNA-Glu	tRNA	.	ZDB-GENE-011205-37	.	-11.1687	22.9621	0.60246	-5.77862	7.53152e-09	4.67759e-08	1.72114	5.21158	4.75564	4.51713	4.57601	4.18375	4.15183	4.1783	46	29	38	4	2	3	21.3354	11.7294	13.8363	1.4803	0.881503	1.21388	51.5328	28.3581	33.0841	3.83287	2.24318	3.11228
322451	NM_212618	ctrb1	chymotrypsinogen B1	protein_coding	NP_997783.1	ZDB-GENE-030131-1171	.	-10.7786	767.423	0.300264	-11.4236	3.18625e-30	1.42863e-28	6.7894	10.2203	9.59585	9.93072	9.89392	8.11328	8.17504	7.9929	855	1396	1505	109	120	74	32.9092	46.8758	44.8027	4.06304	4.54804	2.95493	79.4879	113.331	107.129	10.5202	11.5735	7.57618
560366	XR_223934	si:dkey-104n9.1	si:dkey-104n9.1	misc_RNA	.	ZDB-GENE-081104-300	.	-10.6631	47.2166	0.401971	-8.49453	1.98744e-17	3.18587e-16	2.93275	6.35966	5.82644	5.6928	5.75466	5.00642	5.02843	4.96027	84	76	94	8	9	4	2.52517	1.99153	2.18889	0.223735	0.244164	0.115345	6.0992	4.81491	5.2339	0.579303	0.62133	0.295734
58148	NM_131624	slc34a2a	solute carrier family 34 (type II sodium/phosphate cotransporter), member 2a	protein_coding	NP_571699.1	ZDB-GENE-000524-1	.	-10.5619	427.565	0.163335	-20.821	2.79483e-96	2.21116e-93	5.9576	9.36064	8.88205	8.98503	9.01605	7.44988	7.37221	7.35983	548	699	810	68	54	48	6.85035	7.63257	7.83627	0.816225	0.658878	0.623749	16.5461	18.4532	18.7375	2.1134	1.67666	1.59923
322453	NM_199605	prss59.1	protease, serine, 59, tandem duplicate 1	protein_coding	NP_955899.2	ZDB-GENE-030131-1173	.	-10.274	698.838	0.339421	-9.90197	4.08173e-23	1.05267e-21	6.66635	10.0272	9.35298	9.84428	9.67641	7.88022	8.11876	7.93079	690	1340	1257	76	124	77	26.4863	44.8979	37.3457	2.80418	4.6765	3.10105	63.9741	108.549	89.2981	7.2607	11.9004	7.9508
768292	NM_001077456	zgc:153968	zgc:153968	protein_coding	NP_001070924.1	ZDB-GENE-061027-211	.	-10.2659	756.72	0.215702	-15.5761	1.05826e-54	1.71887e-52	6.85404	10.2153	9.60101	9.90759	9.90937	8.19238	8.13258	8.03402	858	1360	1527	127	109	81	22.5776	31.2186	31.0986	3.23759	2.81314	2.22439	54.5332	75.4771	74.3605	8.38291	7.15865	5.70314
436621	NM_001002349	aqp10a	aquaporin 10a	protein_coding	NP_001002349.1	ZDB-GENE-040718-40	.	-10.2573	39.4233	0.457312	-7.34416	2.07062e-13	2.21475e-12	2.47956	5.81905	5.35098	5.35697	5.45491	4.75723	4.79582	4.842	48	55	74	3	5	7	1.08415	1.078	1.29319	0.052855	0.107779	0.147188	2.61862	2.60627	3.09217	0.136855	0.274269	0.377377
100009638	NM_001083007,XM_021480002	zgc:153932	zgc:153932	protein_coding	NP_001076476.1;XP_021335677.1	ZDB-GENE-070209-223	.	-10.1948	501.855	0.245627	-13.6376	2.39178e-42	2.11772e-40	6.55341	9.90133	9.24789	9.39869	9.51078	7.72927	7.52103	7.79638	748	1000	1260	97	58	100	6.40256	7.47028	8.34733	0.804893	0.485748	0.890301	15.4645	18.0608	19.9595	2.08406	1.23609	2.28265
571287	NM_001081497,XM_005159300	slc28a1	solute carrier family 28 (concentrative nucleoside transporter), member 1	protein_coding	NP_001074966.1;XP_005159357.1	ZDB-GENE-050419-117	.	-10.1318	231.496	0.213207	-15.6694	2.4496e-55	4.115e-53	5.17629	8.51808	7.84071	8.20029	8.19058	6.78663	6.66214	6.6887	248	432	478	43	28	28	3.53794	5.10606	5.01125	0.56479	0.370222	0.39268	8.54542	12.3449	11.9825	1.46238	0.942112	1.0068
553969	NM_001037438	cyp3a65	cytochrome P450, family 3, subfamily A, polypeptide 65	protein_coding	NP_001032515.1	ZDB-GENE-050604-1	.	-10.1053	767.029	0.217158	-15.3669	2.72997e-53	4.21102e-51	6.75428	10.0934	9.61402	9.85136	9.7392	8.16291	8.11361	7.9955	868	1278	1270	119	104	73	14.1101	18.1189	15.9727	1.86847	1.66091	1.24364	34.081	43.806	38.1926	4.83791	4.22657	3.18857
791732	NM_183347	sult1st2	sulfotransferase family 1, cytosolic sulfotransferase 2	protein_coding	NP_899190.2	ZDB-GENE-030804-27	.	-10.0414	77.774	0.345983	-9.61863	6.67108e-22	1.55676e-20	3.39868	6.73307	6.19855	6.4972	6.36381	5.53397	5.52783	5.46976	75	135	124	12	11	6	1.2924	2.03798	1.66281	0.19954	0.17524	0.092941	3.12161	4.9272	3.97597	0.516658	0.445938	0.238293
566034	XM_021467200,XM_021467205,XM_021467206	myo7bb	myosin VIIBb, transcript variant X2	protein_coding	XP_021322875.1;XP_021322880.1;XP_021322881.1	ZDB-GENE-070912-482	.	-10.0202	1182.26	0.123897	-26.8354	1.24969e-158	5.10833e-155	7.47081	10.796	10.3286	10.538	10.3918	8.71687	8.68027	8.68286	1464	2081	2000	176	159	149	6.77495	8.38393	7.17489	0.782431	0.710993	0.71411	16.364	20.2698	17.156	2.0259	1.80928	1.83091
406323	NM_213050	chia.1	chitinase, acidic.1	protein_coding	NP_998215.1	ZDB-GENE-040426-1994	.	-9.99634	318.899	0.413742	-8.02771	9.93063e-16	1.34192e-14	5.66212	8.98663	8.37491	8.6136	8.6772	7.16558	7.19367	6.85245	373	557	669	60	62	18	7.15941	9.33059	9.94258	1.11432	1.1604	0.354669	17.2926	22.5585	23.7739	2.88523	2.95289	0.909338
641479	NM_001037420	ugt5a1	UDP glucuronosyltransferase 5 family, polypeptide A1	protein_coding	NP_001032497.1	ZDB-GENE-051120-60	.	-9.84017	189.155	0.227967	-14.47	1.87482e-47	2.154e-45	4.79302	8.08209	7.68247	7.60336	7.82457	6.47455	6.35411	6.5739	240	247	362	27	15	33	4.74233	4.25631	5.5485	0.513272	0.289639	0.67676	11.4545	10.2904	13.2671	1.32898	0.737052	1.73515
140511	rna-trnP	trnP	tRNA-Pro	tRNA	.	ZDB-GENE-011205-38	.	-9.78389	24.4185	0.5925	-5.55343	2.80119e-08	1.60932e-07	1.72114	5.01058	4.64865	4.55651	4.71902	4.26139	4.22983	4.25644	30	26	45	4	2	3	13.648	10.3694	15.8891	1.5714	0.891657	1.15779	32.9648	25.07	37.9927	4.06874	2.26902	2.96846
101886177	XM_021480278	lrp2b	low density lipoprotein receptor-related protein 2b	protein_coding	XP_021335953.1	ZDB-GENE-111115-1	.	-9.50098	1474.18	0.185901	-17.4721	2.33694e-68	6.82332e-66	7.81386	11.062	10.5324	10.8033	10.7727	8.93818	9.10224	8.94388	1610	2448	2658	190	250	174	3.72759	4.94643	4.76308	0.427965	0.56994	0.421446	9.00348	11.959	11.3891	1.1081	1.45034	1.08055
110438236	XM_021469194	LOC110438236	macrophage mannose receptor 1-like	protein_coding	XP_021324869.1	.	.	-9.47931	212.463	0.216509	-14.9868	8.95766e-51	1.22735e-48	4.91477	8.16579	7.67359	7.85042	7.94428	6.65321	6.60825	6.49577	216	306	383	36	30	17	4.99367	6.17581	6.85943	0.791942	0.670775	0.398263	12.0615	14.9312	16.4017	2.05053	1.70694	1.02111
447843	NM_001004582	ctrl	chymotrypsin-like	protein_coding	NP_001004582.1	ZDB-GENE-040912-147	.	-9.42659	556.878	0.249512	-12.9723	1.75714e-38	1.32195e-36	6.37767	9.61629	9.1402	9.32049	9.33387	7.77714	7.76552	7.6267	620	862	980	89	84	55	23.7522	28.8317	29.063	3.30936	3.14744	2.19818	57.3702	69.7061	69.4931	8.56873	8.00937	5.63593
555206	NM_001077538	neu3.3	sialidase 3 (membrane sialidase), tandem duplicate 3	protein_coding	NP_001071006.1	ZDB-GENE-061103-511	.	-9.42563	134.682	0.289415	-11.1832	4.92738e-29	2.02767e-27	4.49818	7.74143	7.28112	7.41162	7.13996	6.20051	6.09689	6.09472	195	260	206	28	18	16	2.61895	3.04704	2.1396	0.364117	0.231866	0.214759	6.32572	7.3668	5.11604	0.942785	0.590036	0.550623
108191746	XM_021480178	LOC108191746	sushi, nidogen and EGF-like domain-containing protein 1	protein_coding	XP_021335853.1	.	.	-9.37434	44.8447	0.410468	-7.86595	3.66314e-15	4.64781e-14	3.16255	6.37275	5.57949	5.85848	5.66392	4.91297	4.90227	5.0443	61	109	89	6	5	13	2.31641	3.62126	2.61359	0.202643	0.162273	0.49646	5.59497	8.75509	6.24941	0.524691	0.412941	1.27288
796436	XM_021479025,XM_021479026	lct	lactase, transcript variant X1	protein_coding	XP_021334700.1;XP_021334701.1	ZDB-GENE-081104-434	.	-9.36224	153.096	0.239026	-13.5	1.56334e-41	1.34065e-39	4.68732	7.90769	7.3683	7.43066	7.60848	6.28825	6.23153	6.3358	192	236	328	25	19	26	0.862123	0.925459	1.14117	0.105534	0.081634	0.11862	2.08234	2.23748	2.72867	0.273252	0.207737	0.30413
445282	NM_001003737	zgc:92041	zgc:92041	protein_coding	NP_001003737.1	ZDB-GENE-040808-55	.	-9.36014	1289.35	0.257418	-12.5342	4.85172e-36	3.1314e-34	7.63129	10.8587	10.3139	10.5802	10.6039	8.86866	8.90857	8.66401	1373	2081	2392	206	215	123	49.0132	64.826	66.0769	7.14764	7.53477	4.57489	118.385	156.729	157.998	18.507	19.1739	11.7296
795305	NM_001126456	irg1	immunoresponsive 1 homolog (mouse)	protein_coding	NP_001119928.1	ZDB-GENE-081104-428	.	-9.30842	31.751	0.48206	-6.67663	2.44502e-11	2.06853e-10	2.79391	6.01423	5.08343	5.23124	5.29711	4.48233	4.65224	4.49665	47	70	87	3	13	3	1.00637	1.31872	1.4462	0.043679	0.2685	0.065755	2.43075	3.18825	3.45804	0.113095	0.683259	0.168591
100006303	XM_001345063,XM_009303924	gls2a	glutaminase 2a (liver, mitochondrial), transcript variant X2	protein_coding	XP_001345099.5;XP_009302199.1	ZDB-GENE-081105-57	.	-9.28041	1126.41	0.120398	-26.6965	5.17444e-157	1.81297e-153	7.48951	10.7031	10.1952	10.4337	10.3876	8.59038	8.78209	8.62957	1294	1902	2031	145	203	142	7.99313	10.2472	9.70689	0.866971	1.23316	0.912832	19.3063	24.7746	23.2103	2.2448	3.13805	2.34042
569930	NM_001045194,XM_009301466	zgc:153896	zgc:153896	protein_coding	NP_001038659.2;XP_009299741.1	ZDB-GENE-060825-119	.	-9.25945	156.612	0.262147	-12.2486	1.70954e-34	1.00067e-32	4.61772	7.82639	7.17864	7.58461	7.51032	6.25331	6.32995	6.26437	147	282	288	21	27	19	3.27562	5.45169	4.95579	0.452331	0.55916	0.416769	7.91183	13.1805	11.8499	1.17119	1.42291	1.06856
100331208	NM_001327899	spink4	serine peptidase inhibitor, Kazal type 4	protein_coding	NP_001314828.1	ZDB-GENE-130821-1	.	-9.04675	38.1237	0.439482	-7.22988	4.83433e-13	4.99228e-12	2.69621	5.89483	5.33996	5.46862	5.33969	4.8385	4.78091	4.72331	50	72	63	10	6	2	4.23104	5.33693	4.10041	0.822626	0.483909	0.167337	10.2195	12.9031	9.80457	2.12998	1.23141	0.429037
100005729	XM_001344665	si:dkey-204a24.10	si:dkey-204a24.10	protein_coding	XP_001344701.4	ZDB-GENE-120215-160	.	-9.04244	453.222	0.148339	-21.4152	9.64077e-102	9.09421e-99	6.54985	9.73061	9.0968	9.34221	9.25613	7.70509	7.6532	7.51496	666	986	1008	104	91	62	3.61584	4.66928	4.23621	0.548748	0.483741	0.353152	8.73358	11.2889	10.1293	1.42084	1.23099	0.905451
436894	NM_001002621	gsto1	glutathione S-transferase omega 1	protein_coding	NP_001002621.1	ZDB-GENE-040718-365	.	-8.94686	42.1081	0.443117	-7.13442	9.71967e-13	9.6551e-12	2.94777	6.09787	5.24054	5.55965	5.77341	4.87456	4.88042	4.89411	33	73	115	7	7	7	0.742451	1.45927	2.04608	0.14057	0.152576	0.149031	1.79329	3.52807	4.89242	0.363969	0.388263	0.382103
436645	NM_001002372	tm4sf5	transmembrane 4 L six family member 5	protein_coding	NP_001002372.1	ZDB-GENE-040718-65	.	-8.92509	138.641	0.251334	-12.5644	3.31268e-36	2.16658e-34	4.52678	7.6885	7.27908	7.36968	7.19966	6.2181	6.13729	6.17259	187	238	214	26	18	19	3.69357	4.10297	3.27785	0.493923	0.343762	0.37511	8.92133	9.91972	7.83772	1.27889	0.87478	0.961747
445095	NM_001003489	tm4sf4	transmembrane 4 L six family member 4	protein_coding	NP_001003489.1	ZDB-GENE-040801-231	.	-8.91847	751.153	0.297781	-10.6011	2.94592e-26	9.87043e-25	6.97662	10.1347	9.4865	9.98826	9.7599	8.27115	8.18554	8.02087	754	1479	1301	147	121	78	21.6271	37.0007	28.852	4.09476	3.40948	2.32394	52.2373	89.4562	68.9886	10.6023	8.67617	5.95838
562402	XM_009295578,XM_021469189,XM_021469190,XM_021469191,XR_002456370	phka1b	phosphorylase kinase, alpha 1b (muscle), transcript variant X1	protein_coding	XP_009293853.1;XP_021324864.1;XP_021324865.1;XP_021324866.1	ZDB-GENE-091204-81	.	-8.90024	451.718	0.139085	-22.6757	7.78077e-114	1.06017e-110	6.21369	9.36578	8.99525	9.01277	9.01542	7.56039	7.44383	7.57814	593	688	773	76	55	71	3.72696	3.82084	3.72046	0.453026	0.333039	0.460047	9.00197	9.23761	8.89607	1.17299	0.847493	1.17952
103911950	XM_009306943	LOC103911950	sushi, nidogen and EGF-like domain-containing protein 1	protein_coding	XP_009305218.2	.	.	-8.88002	212.158	0.187177	-16.832	1.42173e-63	3.32089e-61	5.34904	8.49766	7.94905	8.11915	8.02398	6.68092	6.70233	6.71257	299	414	415	37	38	36	7.89059	9.54866	8.48407	0.945642	0.983217	0.991197	19.0587	23.0857	20.2864	2.44849	2.50202	2.54134
768288	NM_001077453	cyp2x9	cytochrome P450, family 2, subfamily X, polypeptide 9	protein_coding	NP_001070921.1	ZDB-GENE-061027-109	.	-8.81567	128.171	0.263932	-11.8973	1.22275e-32	6.42164e-31	4.53198	7.67101	7.11313	7.40195	7.11837	6.02372	6.20688	6.09301	162	265	207	15	30	18	3.18615	4.55375	3.15488	0.279466	0.583502	0.371122	7.69571	11.0096	7.54368	0.723604	1.48485	0.951524
100148022	NM_001201348,NM_001201349,NM_001201350,NM_001201351	apoda.2	apolipoprotein Da, duplicate 2	protein_coding	NP_001188277.1;NP_001188278.1;NP_001188279.1;NP_001188280.1	ZDB-GENE-070912-551	.	-8.79786	195.061	0.224588	-13.9685	2.42733e-44	2.33462e-42	5.18575	8.32787	7.71685	7.94887	7.94679	6.62602	6.64767	6.48414	242	363	405	39	40	21	7.47647	9.80172	10.0281	1.12767	1.17782	0.664143	18.0584	23.6975	23.9783	2.9198	2.99721	1.7028
793448	XM_001331878	tgm1l3	transglutaminase 1 like 3	protein_coding	XP_001331914.1	ZDB-GENE-120718-1	.	-8.76384	247.909	0.220526	-14.2004	9.1032e-46	9.50064e-44	5.43189	8.56258	7.8941	8.21032	8.34022	6.79001	6.9362	6.77409	249	414	537	36	52	30	2.58141	3.74906	4.31573	0.362614	0.527613	0.319162	6.23506	9.06407	10.3194	0.938894	1.34263	0.818303
492759	NM_001007400,XM_017354073	cyp3c3	cytochrome P450, family 3, subfamily c, polypeptide 3	protein_coding	NP_001007401.2;XP_017209562.1	ZDB-GENE-041114-102	.	-8.53938	183.799	0.233738	-13.2376	5.32247e-40	4.39525e-38	5.00083	8.08951	7.45544	7.88954	7.71307	6.39996	6.58214	6.51101	182	354	321	21	38	28	2.57416	4.37334	3.52406	0.280598	0.521702	0.408174	6.21753	10.5734	8.42645	0.726535	1.32759	1.04652
565117	XM_021469026	cel.2	carboxyl ester lipase, tandem duplicate 2	protein_coding	XP_021324701.1	ZDB-GENE-061110-10	.	-8.52941	146.508	0.240393	-12.8641	7.16386e-38	5.19825e-36	4.63743	7.72955	7.19855	7.45321	7.37976	6.26781	6.23441	6.2353	159	251	256	26	22	20	2.81313	3.882	3.50903	0.439719	0.375074	0.356434	6.79474	9.38549	8.39052	1.13854	0.954458	0.913864
100148922	XM_017351979	si	sucrase-isomaltase (alpha-glucosidase)	protein_coding	XP_017207468.1	ZDB-GENE-030131-4622	.	-8.50613	3482.09	0.161221	-19.1569	8.47466e-82	4.3302e-79	9.19749	12.2861	11.7875	12.1054	11.9356	10.2603	10.2847	10.2051	3824	6085	5719	564	571	468	20.1355	27.9563	23.2986	2.88657	2.95864	2.58311	48.6345	67.5898	55.7098	7.47403	7.52891	6.62285
65223	NM_131708	try	trypsin	protein_coding	NP_571783.2	ZDB-GENE-010131-7	.	-8.47731	1418.14	0.28784	-10.7129	8.85171e-27	3.09255e-25	7.90986	10.9943	10.4755	10.7364	10.7213	9.10878	9.08291	8.81681	1538	2316	2556	270	251	140	58.7084	77.121	75.4976	10.0121	9.44099	5.59972	141.802	186.455	180.524	25.9238	24.0247	14.3572
100033640	NR_030071,rna-mir126a,rna-mir126a-2	mir126a	microRNA 126a	miRNA	.	ZDB-GENE-090112-2	.	-8.39647	5.27344	1.07881	-2.84554	0.00443367	0.0109551	0.140411	3.20404	2.42802	2.46035	2.47304	2.31855	2.31964	2.3222	7	10	12	1	1	1	1.4147	2.13128	2.34558	0.090239	0.078824	0.040289	3.41702	5.15279	5.60856	0.23365	0.200585	0.103298
100033461	NR_029937,rna-mir181a-1,rna-mir181a-1-2	mir181a-1	microRNA 181a-1	miRNA	.	ZDB-GENE-041217-12	.	-8.37464	7.9353	0.933312	-3.28511	0.00101944	0.00287554	0.550958	3.6082	2.9834	3.01208	3.11104	2.85786	2.87765	2.86258	8	11	20	1	2	1	2.35374	3.14553	5.6018	0.112243	0.168484	0.145329	5.68515	7.60493	13.3946	0.290624	0.428747	0.37261
108179123	XM_021480435	LOC108179123	uncharacterized LOC108179123	protein_coding	XP_021336110.1	.	.	-8.34525	74.7631	0.303976	-10.0697	7.51797e-24	2.09292e-22	4.04031	7.1026	6.46363	6.42821	6.61226	5.55413	5.57634	5.52618	119	128	184	16	17	12	1.0735	1.00759	1.28895	0.137506	0.148849	0.112607	2.5929	2.43605	3.08203	0.356037	0.37878	0.288714
792628	XM_021479406	si:dkey-18a10.3	si:dkey-18a10.3	protein_coding	XP_021335081.1	ZDB-GENE-091204-174	.	-8.33727	157.843	0.232596	-13.154	1.61322e-39	1.27221e-37	4.96344	8.01913	7.35817	7.62981	7.67382	6.27806	6.48374	6.34692	183	292	344	21	40	24	3.32741	4.63532	4.82864	0.355273	0.701865	0.454402	8.0369	11.2068	11.5459	0.919888	1.78605	1.16505
795469	NM_001302701	ccl19b	chemokine (C-C motif) ligand 19b	protein_coding	NP_001289630.1	ZDB-GENE-091204-19	.	-8.28288	56.0004	0.344705	-8.84852	8.86845e-19	1.58765e-17	3.45725	6.5105	6.00457	5.99728	5.97981	5.27923	5.16715	5.24526	85	95	103	14	6	10	3.72302	3.6352	3.49536	0.593876	0.224586	0.421708	8.99246	8.7888	8.35781	1.53769	0.571509	1.08122
555297	NM_001110451	stk24a	serine/threonine kinase 24a (STE20 homolog, yeast)	protein_coding	NP_001103921.1	ZDB-GENE-070424-52	.	-8.27992	191.042	0.223326	-13.6554	1.87349e-42	1.67088e-40	5.08122	8.13504	7.5562	7.84439	7.83853	6.59574	6.59871	6.46047	200	325	361	37	36	20	4.36961	6.21129	6.10482	0.769565	0.762995	0.456079	10.5542	15.017	14.5973	1.99259	1.94161	1.16935
368914	NM_001327763,XM_009307389	si:ch211-217g15.3	si:ch211-217g15.3	protein_coding	NP_001314692.1;XP_009305664.1	ZDB-GENE-030616-619	.	-8.24557	180.473	0.235746	-12.9106	3.92326e-38	2.89825e-36	5.02389	8.06718	7.41525	7.80368	7.77213	6.50998	6.51207	6.45531	175	324	349	33	32	24	5.03928	8.12028	7.84297	0.932743	0.879469	0.698123	12.1717	19.6324	18.7535	2.4151	2.238	1.78992
450063	NM_001006083,NM_001326700,NR_137172	mogat2	monoacylglycerol O-acyltransferase 2	protein_coding	NP_001006083.2;NP_001313629.1	ZDB-GENE-041010-186	.	-8.23351	277.891	0.347061	-8.76361	1.89096e-18	3.3009e-17	5.62859	8.67217	7.96753	8.48327	8.37988	7.01256	7.06377	6.83995	249	522	520	52	57	27	4.95398	9.06275	7.99895	0.998832	1.31149	0.558203	11.9657	21.9109	19.1264	2.58622	3.33738	1.43118
140633	NM_182857,XM_009298837,XM_021478636,XM_021478637	per2	period circadian clock 2	protein_coding	NP_878277.2;XP_009297112.1;XP_021334311.1;XP_021334312.1	ZDB-GENE-011220-2	.	-8.21298	3226.88	0.0724938	-41.9058	0	0	9.22968	12.2678	11.9122	11.9157	11.9075	10.241	10.2024	10.2196	4491	5136	5711	586	535	516	26.8557	26.8113	26.4463	3.37651	3.12334	3.24991	64.8664	64.8215	63.2362	8.74261	7.94803	8.33248
436636	NM_001002363	cd36	CD36 molecule (thrombospondin receptor)	protein_coding	NP_001002363.1	ZDB-GENE-040718-55	.	-8.09663	885.761	0.216599	-13.9304	4.1386e-44	3.93424e-42	7.35306	10.3709	9.80224	10.1611	10.0482	8.47982	8.4725	8.38398	957	1606	1597	165	158	124	18.3957	26.9237	23.7475	3.0832	2.98719	2.50032	44.4324	65.0932	56.7831	7.98316	7.60158	6.41059
768181	NM_001077324	zgc:153920	zgc:153920	protein_coding	NP_001070792.1	ZDB-GENE-061013-702	.	-8.03147	58.1455	0.31826	-9.44406	3.58606e-21	7.8759e-20	3.85645	6.84902	6.11092	6.2148	6.13988	5.20622	5.25837	5.36383	99	130	130	9	12	18	1.09624	1.25805	1.11385	0.096891	0.120798	0.202515	2.64782	3.04159	2.66335	0.250873	0.307399	0.519231
393207	NM_200238,XM_005167920	vil1	villin 1	protein_coding	NP_956532.1;XP_005167977.1	ZDB-GENE-040426-799	.	-7.96525	5061.64	0.172762	-17.3285	2.86512e-67	7.98522e-65	9.87951	12.8736	12.3592	12.6405	12.5759	10.9458	10.8715	10.7278	5693	8714	9142	1029	892	660	56.698	75.7582	70.469	9.923	8.72907	6.80677	136.946	183.16	168.5	25.693	22.2131	17.4519
431764	NM_001002217	cpa4	carboxypeptidase A4	protein_coding	NP_001002217.1	ZDB-GENE-040704-61	.	-7.84223	170.975	0.377955	-7.86141	3.79818e-15	4.81666e-14	5.00289	7.97616	7.30318	7.7906	7.61044	6.45034	6.51099	6.34728	159	334	301	32	37	19	3.71382	6.80302	5.43243	0.718773	0.831797	0.453429	8.97024	16.4476	12.9896	1.86108	2.11669	1.16255
30708	NM_131431,XM_005170903	fabp2	fatty acid binding protein 2, intestinal	protein_coding	NP_571506.1;XP_005170960.1	ZDB-GENE-991019-5	.	-7.82222	3654.63	0.208884	-14.2068	8.31045e-46	8.78544e-44	9.39574	12.3635	11.7949	12.1812	12.0835	10.4398	10.3958	10.3089	3725	6384	6470	697	632	513	181.225	275.648	248.51	30.8659	28.5926	26.3595	437.725	666.432	594.216	79.9192	72.7603	67.5834
571461	NM_001082876	sult3st3	sulfotransferase family 3, cytosolic sulfotransferase 3	protein_coding	NP_001076345.1	ZDB-GENE-060503-628	.	-7.78556	93.2319	0.285908	-10.3558	3.93937e-25	1.22145e-23	4.20186	7.18012	6.72536	6.78876	6.68634	5.88257	5.83264	5.66007	131	162	157	25	20	6	4.01032	4.30699	3.7225	0.719451	0.592943	0.192635	9.68639	10.413	8.90094	1.86283	1.50887	0.493898
101882112	XM_021480418	LOC101882112	sushi, nidogen and EGF-like domain-containing protein 1	protein_coding	XP_021336093.1	.	.	-7.756	94.1968	0.272637	-10.8397	2.23153e-27	8.14441e-26	4.53244	7.47085	6.86115	6.82655	6.94213	5.71968	5.76839	5.99824	159	172	223	13	16	33	2.86935	2.7134	3.12494	0.22311	0.272067	0.619455	6.93054	6.56016	7.47211	0.577685	0.692335	1.58823
100124603	NM_001102630	lgals9l5	lectin, galactoside-binding, soluble, 9 (galectin 9)-like 5	protein_coding	NP_001096100.1	ZDB-GENE-070822-22	.	-7.74534	25.112	0.507959	-5.81412	6.09554e-09	3.84613e-08	2.4598	5.41521	4.78526	4.84441	4.7303	4.32643	4.29661	4.32401	39	50	43	6	4	5	0.873205	0.984856	0.74633	0.117882	0.078227	0.113033	2.10911	2.38108	1.78456	0.305226	0.199067	0.289807
798736	XM_021473977	LOC798736	GTPase IMAP family member 4-like	protein_coding	XP_021329652.1	.	.	-7.73924	53.5397	0.380884	-7.7509	9.1246e-15	1.11616e-13	3.30493	6.25448	5.66553	5.95386	5.89326	5.14424	5.21112	5.14999	50	95	96	8	12	7	0.861147	1.43255	1.28538	0.134211	0.188853	0.118267	2.07998	3.46346	3.07349	0.347505	0.480578	0.303226
393580	NM_200608,XM_021477437	bco1l	beta-carotene oxygenase 1, like	protein_coding	NP_956902.1;XP_021333112.1	ZDB-GENE-040426-1191	.	-7.73505	118.951	0.255791	-11.5384	8.45192e-31	3.96351e-29	4.38472	7.33626	6.94153	7.04853	6.99407	6.05256	6.00255	6.03753	137	180	187	22	17	18	2.11275	2.4333	2.2466	0.323358	0.253855	0.289665	5.10307	5.88297	5.3719	0.837251	0.645992	0.742675
793963	XM_021481193	adgrg4a	adhesion G protein-coupled receptor G4a, transcript variant X1	protein_coding	XP_021336868.1	ZDB-GENE-121129-2	.	-7.67625	279.684	0.19814	-14.84	8.07039e-50	1.05847e-47	5.72932	8.66946	8.06323	8.46437	8.36345	7.06165	7.00659	6.99573	276	504	503	56	47	42	2.31267	3.67825	3.25849	0.455081	0.384918	0.360866	5.58595	8.89288	7.79143	1.17831	0.979511	0.925227
100616532	XM_021478480	npc1l1	NPC1-like 1	protein_coding	XP_021334155.1	ZDB-GENE-110510-5	.	-7.60924	502.565	0.252059	-11.6153	3.44415e-31	1.64983e-29	6.55063	9.4782	8.85009	9.29074	9.23469	7.77945	7.67849	7.71185	465	871	918	100	78	78	3.27584	5.35451	5.00646	0.684776	0.540861	0.571907	7.91236	12.9456	11.971	1.77305	1.37634	1.46632
550426	NM_001017731	zgc:112146	zgc:112146	protein_coding	NP_001017731.1	ZDB-GENE-050417-237	.	-7.51908	91.3353	0.298509	-9.7503	1.83925e-22	4.47514e-21	4.14967	7.07059	6.50448	6.82495	6.63709	5.80334	5.83767	5.65486	97	174	150	20	22	7	3.31196	5.20489	3.97503	0.662009	0.7275	0.238335	7.99959	12.5838	9.50476	1.7141	1.85129	0.61107
571967	NM_001083854,XM_021478303,XM_021478304	ido1	indoleamine 2,3-dioxygenase 1	protein_coding	NP_001077323.1;XP_021333978.1;XP_021333979.1	ZDB-GENE-080228-2	.	-7.46234	92.1716	0.275031	-10.5429	5.47625e-26	1.80525e-24	4.21734	7.11848	6.5497	6.74199	6.7924	5.80627	5.82827	5.74364	102	153	183	19	20	12	2.19821	3.00247	3.27833	0.367623	0.409658	0.285119	5.30947	7.25904	7.83886	0.951864	1.04247	0.731019
641488	NM_001037428	ugt1a1	UDP glucuronosyltransferase 1 family polypeptide a1	protein_coding	NP_001032505.2	.	.	-7.39285	332.914	0.159067	-18.1441	1.42934e-73	5.08059e-71	6.05377	8.94327	8.50984	8.60908	8.63605	7.29299	7.31387	7.17426	411	524	605	68	69	45	6.81407	7.59079	7.7699	1.09394	1.11939	0.777405	16.4585	18.3522	18.5787	2.83249	2.84855	1.9932
100136845	NM_001114564,XM_005156235,XM_005156236	plekhs1	pleckstrin homology domain containing, family S member 1	protein_coding	NP_001108036.1;XP_005156292.1;XP_005156293.1	ZDB-GENE-080204-50	.	-7.37128	253.63	0.183891	-15.6718	2.35638e-55	3.9857e-53	6.0207	8.90492	8.2262	8.41304	8.51268	7.11886	6.99281	6.94474	363	510	637	76	56	46	7.61369	9.62481	10.3668	1.47595	1.20447	0.968589	18.3899	23.2698	24.7883	3.82159	3.06504	2.48338
100330672	XM_009306880,XM_017358564,XM_017358565,XM_017358566	si:ch211-39f2.3	si:ch211-39f2.3, transcript variant X1	protein_coding	XP_009305155.1;XP_017214053.1;XP_017214054.1;XP_017214055.1	ZDB-GENE-131126-52	.	-7.36458	4010.25	0.183205	-15.7234	1.04621e-55	1.79436e-53	9.95591	12.8367	12.2273	12.4833	12.4853	10.8592	10.6309	10.6675	5539	8217	9235	1139	792	786	11.4953	15.0365	14.811	2.82535	1.81863	1.64615	27.7654	36.3537	35.4148	7.3155	4.62791	4.22057
101886483	XM_017354261,XM_021470603	cdhr5b	cadherin-related family member 5b, transcript variant X1	protein_coding	XP_017209750.2;XP_021326278.1	ZDB-GENE-110518-2	.	-7.35382	230.821	0.181322	-15.875	9.43971e-57	1.71495e-54	5.49273	8.37083	7.90187	8.08005	8.07416	6.80006	6.87129	6.77841	261	368	409	41	48	34	2.38809	2.97194	2.92647	0.357653	0.428104	0.321772	5.76812	7.18523	6.99753	0.926051	1.08941	0.824993
100148220	NM_001130801,XM_005169150,XM_005169151	or109-11	odorant receptor, family D, subfamily 109, member 11	protein_coding	NP_001124273.1;XP_005169207.1;XP_005169208.1	ZDB-GENE-070806-74	.	-7.34425	21.61	0.549002	-5.23972	1.60822e-07	8.36903e-07	2.45365	5.32542	4.37628	4.58343	4.75118	4.13764	4.12462	4.11584	21	42	66	6	5	4	0.491947	0.954583	1.30439	0.166421	0.144083	0.113712	1.18823	2.30789	3.11895	0.430904	0.366651	0.291548
553216	NM_001037371	pm20d1.1	peptidase M20 domain containing 1, tandem duplicate 1	protein_coding	NP_001032448.1	ZDB-GENE-051120-102	.	-7.33767	247.866	0.382613	-7.51496	5.69275e-14	6.43709e-13	5.66142	8.54034	7.95249	8.29745	8.20523	7.11643	6.84616	6.73278	264	452	455	77	39	24	5.24301	7.83535	6.99271	1.48267	0.763306	0.487974	12.6638	18.9435	16.7204	3.839	1.9424	1.25112
100148465	NM_001287549,XM_021477373	malrd1	MAM and LDL receptor class A domain containing 1	protein_coding	NP_001274478.1;XP_021333048.1	ZDB-GENE-140106-257	.	-7.29938	450.407	0.15783	-18.1701	8.90836e-74	3.26099e-71	6.50839	9.37423	8.85037	9.15085	9.05232	7.61389	7.65621	7.64549	496	791	795	82	87	79	2.53412	3.50849	3.13915	0.393041	0.421863	0.407425	6.12082	8.48246	7.50608	1.01768	1.07352	1.0446
100034658	NM_001083108,XM_005166216	si:dkey-91f15.1	si:dkey-91f15.1	protein_coding	NP_001076577.1;XP_005166273.1	ZDB-GENE-060601-4	.	-7.2966	110.697	0.273059	-10.5004	8.6034e-26	2.78741e-24	4.43543	7.2974	6.73345	6.92033	7.0948	6.05274	5.86722	6.01759	109	162	228	27	11	21	1.74537	2.27023	2.81895	0.418248	0.157696	0.342854	4.2157	5.48872	6.74045	1.08294	0.401292	0.879046
100536500	XM_017351567,XM_021467034	LOC100536500	cysteine-rich venom protein natrin-1-like, transcript variant X1	protein_coding	XP_017207056.1;XP_021322709.1	.	.	-7.25803	84.86	0.28776	-9.93736	2.86309e-23	7.51018e-22	4.07662	6.93612	6.46301	6.68579	6.47047	5.68153	5.71659	5.69688	99	155	127	15	17	14	3.06062	4.19553	3.04235	0.435918	0.494522	0.438018	7.39253	10.1435	7.27462	1.1287	1.25842	1.12304
108191778	XM_021480191	LOC108191778	pancreatic secretory granule membrane major glycoprotein GP2-like	protein_coding	XP_021335866.1	.	.	-7.25268	96.5683	0.250042	-11.4321	2.88952e-30	1.30273e-28	4.56355	7.42991	6.87979	6.84193	6.94212	5.91152	5.94515	5.79177	156	168	214	25	27	13	3.42218	3.1982	3.62207	0.528423	0.563128	0.296006	8.26581	7.73227	8.66079	1.36821	1.43301	0.758933
393654	NM_200681	slc5a1	solute carrier family 5 (sodium/glucose cotransporter), member 1	protein_coding	NP_956975.1	ZDB-GENE-040426-1524	.	-7.23729	583.222	0.263029	-10.856	1.867e-27	6.86506e-26	6.85969	9.71667	9.18328	9.47349	9.45845	8.09151	7.92085	7.83073	615	967	1066	143	100	76	7.69424	10.5666	10.3304	1.73228	1.22883	0.996548	18.5844	25.5468	24.7011	4.48529	3.12702	2.55506
81591	NM_131771	cldn15la	claudin 15-like a	protein_coding	NP_571846.2	ZDB-GENE-010328-12	.	-7.2331	578.421	0.256192	-11.1425	7.79343e-29	3.17511e-27	6.94422	9.79953	9.24762	9.571	9.44807	8.037	7.99279	7.90879	663	1076	1056	130	116	91	23.1233	32.7491	28.4968	4.40194	3.96545	3.32301	55.8513	79.1771	68.1393	11.3977	10.091	8.51988
568241	XM_021480428,XM_021480429,XM_021480430,XM_021480431,XM_021480432	zmp:0000001031	zmp:0000001031, transcript variant X1	protein_coding	XP_021336103.1;XP_021336104.1;XP_021336105.1;XP_021336106.1;XP_021336107.1	ZDB-GENE-130530-1034	.	-7.09332	530.343	0.13599	-20.7843	6.00219e-96	4.6003e-93	7.01495	9.84136	9.32964	9.43499	9.4786	7.99792	7.9086	7.94031	761	971	1140	134	110	109	4.83323	5.50058	5.60624	0.806326	0.672476	0.698692	11.674	13.2987	13.4052	2.08777	1.71127	1.79138
140509	rna-trnA	trnA	tRNA-Ala	tRNA	.	ZDB-GENE-011205-25	.	-7.05513	31.9868	0.456463	-6.17503	6.61526e-10	4.72469e-09	2.62767	5.45516	5.06599	5.02343	5.11417	4.6031	4.6408	4.56715	40	41	56	6	8	3	19.0161	17.0524	20.7213	2.47727	3.45611	1.27662	45.9308	41.2276	49.5471	6.41424	8.79484	3.27312
140537	rna-trnL2	trnL2	tRNA-Leu	tRNA	.	ZDB-GENE-011205-36	.	-6.99394	6.65	0.948554	-2.9583	0.00309345	0.00790313	0.54138	3.35394	2.75847	2.80318	2.78543	2.64935	2.63218	2.63522	8	12	12	2	1	1	3.16994	4.62782	4.06593	0.490794	0.314086	0.339101	7.65658	11.1886	9.72212	1.27078	0.799263	0.869423
678614	NM_001040362,XM_005162571	elovl2	ELOVL fatty acid elongase 2	protein_coding	NP_001035452.1;XP_005162628.1	ZDB-GENE-060421-5612	.	-6.94632	166.032	0.219857	-12.7185	4.66668e-37	3.23319e-35	5.03806	7.82877	7.50746	7.50905	7.47787	6.36512	6.44875	6.50642	210	239	257	24	31	34	5.42398	5.39095	5.1318	0.572449	0.760661	0.897836	13.1009	13.0337	12.2707	1.48221	1.93567	2.30197
793075	NM_001128777	leap2	liver-expressed antimicrobial peptide 2	protein_coding	NP_001122249.1	ZDB-GENE-081022-131	.	-6.88466	102.879	0.256369	-10.857	1.84817e-27	6.80604e-26	4.45658	7.24407	6.90335	6.79306	6.85216	5.88361	6.02342	5.88847	149	145	176	17	28	15	13.1729	11.1705	11.9795	1.45557	2.40606	1.36927	31.8175	27.0069	28.6444	3.76882	6.12275	3.51068
393484	NM_200512,XM_005163733	cyp2k18	cytochrome P450, family 2, subfamily K, polypeptide 18	protein_coding	NP_956806.1;XP_005163790.1	ZDB-GENE-040426-1584	.	-6.87404	190.209	0.221675	-12.5461	4.17576e-36	2.70224e-34	5.39352	8.17542	7.60333	7.89589	7.83768	6.66371	6.65884	6.59249	210	342	357	43	41	31	2.64297	3.77022	3.49909	0.519467	0.505493	0.400941	6.38373	9.11524	8.36675	1.34503	1.28634	1.02798
570063	NM_001198567,XM_021477578	wdr76	WD repeat domain 76	protein_coding	NP_001185496.1;XP_021333253.1	ZDB-GENE-030131-4513	.	-6.86887	157.46	0.221909	-12.528	5.24842e-36	3.36971e-34	5.23814	8.01737	7.54391	7.43629	7.71429	6.47675	6.4212	6.44852	229	227	357	39	32	32	3.87684	3.33827	4.68026	0.621468	0.525366	0.551894	9.364	8.07092	11.1911	1.60913	1.33691	1.41501
110438235	XM_021469193	LOC110438235	galactose-specific lectin nattectin-like	protein_coding	XP_021324868.1	.	.	-6.85805	140.599	0.264143	-10.5163	7.27059e-26	2.37442e-24	4.6823	7.45529	7.00571	7.1038	7.37266	6.23946	6.1717	6.23095	127	166	264	27	20	23	5.04954	5.76025	8.12397	1.03379	0.757045	0.960164	12.1965	13.9265	19.4254	2.67672	1.92647	2.46177
474322	NM_001007054	zgc:92590	zgc:92590	protein_coding	NP_001007055.1	ZDB-GENE-041024-15	.	-6.84599	30.4117	0.460156	-6.03112	1.62824e-09	1.10529e-08	2.86059	5.6373	4.865	5.11571	5.19745	4.58887	4.56217	4.52211	28	57	74	9	7	4	1.05762	1.88369	2.16373	0.296353	0.253573	0.146062	2.55454	4.55419	5.17373	0.767329	0.645273	0.374489
493602	NM_001007763	asah2	N-acylsphingosine amidohydrolase 2	protein_coding	NP_001007764.1	ZDB-GENE-041112-1	.	-6.81384	499.33	0.256417	-10.7968	3.56593e-27	1.29185e-25	6.7365	9.50576	8.94483	9.30702	9.21545	7.90748	7.73468	7.74122	515	880	892	125	86	81	6.88937	10.2713	9.23228	1.62241	1.12906	1.12417	16.6403	24.8328	22.0755	4.2008	2.87314	2.88228
751651	NM_001045368,XM_005163830	tmem86b	transmembrane protein 86B	protein_coding	NP_001038833.1;XP_005163887.1	ZDB-GENE-060825-132	.	-6.78106	597.49	0.226184	-12.2091	2.77929e-34	1.61146e-32	7.03099	9.79302	9.20016	9.53093	9.57878	8.12212	8.0352	7.9735	611	1006	1187	143	118	97	7.08332	10.1606	10.6239	1.57414	1.33588	1.15702	17.1088	24.5652	25.4031	4.07583	3.39944	2.96649
100005685	XM_021480438	LOC100005685	pancreatic secretory granule membrane major glycoprotein GP2-like	protein_coding	XP_021336113.1	.	.	-6.77632	85.6059	0.278212	-9.92231	3.32958e-23	8.66891e-22	4.53237	7.28752	6.52953	6.75174	6.8443	5.78802	5.71048	5.797	110	170	214	24	17	22	1.92842	2.60553	2.9107	0.398435	0.28907	0.394513	4.65785	6.29937	6.95983	1.03164	0.735604	1.0115
101883673	XM_005172323	si:dkey-183c6.9	si:dkey-183c6.9	protein_coding	XP_005172380.1	ZDB-GENE-160728-24	.	-6.73787	39.9007	0.403938	-6.81364	9.51567e-12	8.44973e-11	3.18878	5.94206	5.35276	5.45617	5.54721	4.92433	4.83734	4.86689	46	64	84	12	6	7	0.411514	0.49684	0.578497	0.097488	0.053158	0.05834	0.993957	1.20121	1.38326	0.252419	0.135272	0.149577
100000502	XM_001340649	clrn3	clarin 3	protein_coding	XP_001340685.1	.	.	-6.72488	34.406	0.454542	-6.04896	1.45781e-09	9.96214e-09	2.65694	5.38747	5.03189	5.13211	5.18234	4.65602	4.64401	4.72346	31	45	56	5	4	8	0.941356	1.17847	1.31624	0.126893	0.107944	0.255042	2.27372	2.84917	3.14729	0.328555	0.274687	0.653905
100384891	NM_001177334	ugt1a7	UDP glucuronosyltransferase 1 family, polypeptide A7	protein_coding	NP_001170805.1	ZDB-GENE-080227-6	.	-6.69674	694.041	0.30161	-9.09606	9.36655e-20	1.85711e-18	7.26469	10.0093	9.46389	9.78962	9.71945	8.31434	8.37238	8.01368	750	1221	1269	165	177	81	13.9526	19.8297	18.2774	2.97171	3.23868	1.56498	33.7007	47.9421	43.7035	7.69447	8.24153	4.01248
566363	XM_021477805	si:ch211-196f2.3	si:ch211-196f2.3	protein_coding	XP_021333480.1	ZDB-GENE-160728-62	.	-6.66852	889.719	0.115496	-23.7009	3.53007e-124	6.18418e-121	7.6009	10.338	9.85799	10.1098	10.0568	8.62068	8.54214	8.5531	994	1489	1577	200	169	161	6.32187	8.26515	7.76255	1.2346	1.0581	1.06992	15.2696	19.9826	18.5612	3.19667	2.69257	2.74317
751731	NM_001045441	tspan34	tetraspanin 34	protein_coding	NP_001038906.1	ZDB-GENE-060825-202	.	-6.63299	36.2358	0.440541	-6.19615	5.78617e-10	4.17496e-09	2.9895	5.72913	5.08789	5.40758	5.32633	4.77753	4.81459	4.67724	31	70	67	9	11	2	0.838634	1.65233	1.40109	0.235056	0.271291	0.056705	2.02561	3.99482	3.35017	0.608618	0.69036	0.145386
557317	NM_001128690	abcg5	ATP-binding cassette, sub-family G (WHITE), member 5	protein_coding	NP_001122162.1	ZDB-GENE-050517-40	.	-6.6284	101.915	0.261552	-10.4326	1.76078e-25	5.59388e-24	4.42902	7.15916	6.68917	6.83768	6.86919	5.91169	5.98082	5.86629	111	156	182	20	25	14	1.75852	2.16137	2.22564	0.307701	0.379379	0.219408	4.24747	5.22553	5.32177	0.796711	0.965414	0.562543
564474	NM_001190816	slc1a8b	solute carrier family 1 (glutamate transporter), member 8b	protein_coding	NP_001177745.1	ZDB-GENE-070912-552	.	-6.61371	250.441	0.194348	-14.0236	1.11756e-44	1.10521e-42	5.67166	8.39509	7.92991	8.16492	8.15149	6.86612	7.01342	6.89932	253	383	422	41	58	40	4.86886	6.43275	6.28031	0.76651	1.09869	0.791835	11.7601	15.5524	15.017	1.98468	2.79588	2.03019
558541	NM_001077548	cyp3c4	cytochrome P450, family 3, subfamily C, polypeptide 4	protein_coding	NP_001071016.1	ZDB-GENE-060929-96	.	-6.56977	194.435	0.204749	-13.2643	3.7304e-40	3.10142e-38	5.38417	8.09974	7.62484	7.89534	7.74384	6.62318	6.72431	6.62489	211	335	312	36	46	32	2.96558	4.12212	3.40286	0.486831	0.628184	0.468464	7.16295	9.96602	8.13664	1.26052	1.59855	1.2011
100536206	XM_021478558	LOC100536206	glycosyltransferase family 92 protein F13G3.3-like	protein_coding	XP_021334233.1	.	.	-6.54978	20.144	0.576799	-4.70085	2.59079e-06	1.13752e-05	2.22242	4.95325	4.39056	4.421	4.45562	4.1524	4.00289	4.02836	26	32	39	10	1	2	0.862242	0.929404	1.01212	0.303749	0.017618	0.066222	2.08263	2.24702	2.42011	0.78648	0.044832	0.169788
100536704	XM_017359165	cdhr2	cadherin related family member 2	protein_coding	XP_017214654.2	.	.	-6.53471	793.936	0.214953	-12.5986	2.14795e-36	1.43544e-34	7.43538	10.1449	9.63495	9.97104	9.85	8.53477	8.41679	8.28597	833	1371	1349	201	159	115	5.76722	8.28386	7.2286	1.35042	1.08148	0.83404	13.9299	20.0278	17.2845	3.49656	2.75207	2.1384
556933	NM_001037381	zgc:123244	zgc:123244	protein_coding	NP_001032458.1	ZDB-GENE-051113-144	.	-6.53263	48.6551	0.389149	-6.95792	3.45343e-12	3.23402e-11	3.5108	6.20938	5.56864	5.69601	5.92793	5.0994	5.07601	5.12276	49	71	116	11	9	11	1.38182	1.72987	2.52746	0.292531	0.22644	0.309474	3.33759	4.18229	6.04346	0.757433	0.576228	0.793462
751754	NM_001045464	ms4a17a.16	membrane-spanning 4-domains, subfamily A, member 17A.16	protein_coding	NP_001038929.1	ZDB-GENE-060825-240	.	-6.52935	39.0148	0.415696	-6.51182	7.42467e-11	5.9065e-10	3.13817	5.83926	5.19885	5.53566	5.42315	4.82333	4.87633	4.84224	34	77	70	7	10	7	1.07989	2.17731	1.75861	0.195406	0.291753	0.21896	2.60833	5.26405	4.20504	0.505952	0.74243	0.561395
100537272	XM_021468935	LOC100537272	macrophage mannose receptor 1-like	protein_coding	XP_021324610.1	.	.	-6.51088	807.522	0.127685	-21.1682	1.87567e-99	1.5863e-96	7.27253	9.97834	9.61913	9.72716	9.80482	8.38808	8.44534	8.20589	821	1055	1288	157	169	98	5.97942	6.70012	7.25647	1.11131	1.21133	0.74699	14.4425	16.1988	17.3511	2.87744	3.08249	1.91521
110438036	XR_002455937	LOC110438036	uncharacterized LOC110438036	lncRNA	.	.	.	-6.50279	4.34637	1.19858	-2.25354	0.0242249	0.0498273	0.140411	2.82528	2.0511	2.22457	2.17969	2.04976	2.05076	2.05308	1	12	10	1	1	1	0.024948	0.927885	0.722348	0.029882	0.053899	0.005197	0.060259	2.24334	1.72722	0.077373	0.137158	0.013324
553479	XM_687026	si:ch211-133j6.3	si:ch211-133j6.3	protein_coding	XP_692118.7	ZDB-GENE-090312-205	.	-6.47644	186.473	0.214504	-12.5648	3.29797e-36	2.16273e-34	5.48409	8.18525	7.7691	7.72831	7.85111	6.69046	6.73718	6.52285	261	282	366	47	51	25	4.07059	3.8329	4.42023	0.700855	0.776248	0.407537	9.83196	9.26678	10.5693	1.81468	1.97534	1.04489
100333286	XM_009292314,XM_021466917,XM_021466918	LOC100333286	interferon-inducible GTPase 5, transcript variant X2	protein_coding	XP_009290589.1;XP_021322592.1;XP_021322593.1	.	.	-6.47152	44.1771	0.381093	-7.06942	1.55578e-12	1.50402e-11	3.66831	6.36565	5.42864	5.84049	5.78295	5.0127	5.06363	4.92419	46	107	109	13	16	6	0.780794	1.63783	1.66508	0.212247	0.26303	0.102871	1.8859	3.95978	3.9814	0.549558	0.669339	0.263753
553256	NM_001098178	slc6a19a.1	solute carrier family 6 (neutral amino acid transporter), member 19a, tandem duplicate 1	protein_coding	NP_001091648.1	ZDB-GENE-070620-2	.	-6.45155	406.271	0.167788	-16.03	7.89005e-58	1.50009e-55	6.38455	9.07214	8.53576	8.87507	8.89707	7.57303	7.45883	7.52312	367	621	713	89	67	72	3.0622	4.51911	4.60461	0.718545	0.546657	0.623607	7.39634	10.9258	11.0102	1.86048	1.39109	1.59887
100034366	NM_001083035	cyp2p8	cytochrome P450, family 2, subfamily P, polypeptide 8	protein_coding	NP_001076504.1	ZDB-GENE-061030-1	.	-6.42301	355.517	0.173347	-15.479	4.80701e-54	7.70568e-52	6.25366	8.93488	8.40218	8.78009	8.65615	7.2918	7.49168	7.34422	343	606	590	59	89	60	7.2516	11.1906	9.66274	1.21408	1.85315	1.31737	17.5153	27.0554	23.1048	3.14355	4.71574	3.37761
557419	XM_680487	epdl2	ependymin-like 2	protein_coding	XP_685579.4	ZDB-GENE-091204-250	.	-6.36771	491.386	0.318723	-8.37961	5.31036e-17	8.13504e-16	6.79439	9.46685	8.91496	9.2097	9.25787	7.99848	7.79148	7.61026	500	795	939	148	98	60	19.5809	27.162	28.4621	5.63026	3.76098	2.45268	47.295	65.6693	68.0562	14.5781	9.57066	6.28845
100004272	XM_021478814	slc15a1a	solute carrier family 15 (oligopeptide transporter), member 1a	protein_coding	XP_021334489.1	ZDB-GENE-091204-9	.	-6.34622	102.786	0.266403	-10.007	1.42005e-23	3.83569e-22	4.54512	7.21432	6.74498	6.89159	6.86964	6.06799	5.82992	5.94221	119	166	180	33	12	19	1.44003	1.75025	1.68398	0.385469	0.136934	0.229677	3.47819	4.23156	4.0266	0.998071	0.34846	0.588871
562304	NM_001079704	cyp2k19	cytochrome P450, family 2, subfamily k, polypeptide 19	protein_coding	NP_001073172.1	ZDB-GENE-091211-1	.	-6.34223	199.565	0.20011	-13.3176	1.82811e-40	1.53549e-38	5.57883	8.24683	7.72593	7.99036	7.86774	6.86654	6.62797	6.70315	233	365	353	62	32	37	4.4968	6.15842	5.27767	1.16053	0.598556	0.74759	10.8614	14.8892	12.6195	3.00489	1.52316	1.91675
792467	XM_021480782	si:ch211-270n8.1	si:ch211-270n8.1	protein_coding	XP_021336457.1	ZDB-GENE-081107-34	.	-6.33519	43.105	0.402913	-6.61033	3.83467e-11	3.16962e-10	3.67471	6.33985	5.48656	5.75379	5.67131	4.99441	5.04103	4.95735	55	102	98	12	15	8	2.06149	3.36912	2.88671	0.438744	0.531616	0.311767	4.97924	8.14551	6.90247	1.13601	1.35282	0.799342
322468	NM_001316326,XM_009307025	chs1	chitin synthase 1	protein_coding	NP_001303255.1;XP_009305300.1	ZDB-GENE-030131-1188	.	-6.33439	668.672	0.214634	-12.4081	2.36081e-35	1.4548e-33	7.22809	9.89231	9.37581	9.64162	9.6881	8.33136	8.17089	8.11654	691	1058	1247	176	128	107	4.85262	6.47235	6.77488	1.19564	0.884428	0.786813	11.7208	15.6482	16.1995	3.09581	2.25062	2.01732
574008	NM_001025187	zgc:112302	zgc:112302	protein_coding	NP_001020358.1	ZDB-GENE-050626-127	.	-6.31337	143.92	0.256276	-10.3732	3.28201e-25	1.0241e-23	5.0754	7.74013	7.21436	7.33206	7.50342	6.40469	6.41714	6.18095	162	215	298	39	39	15	3.84818	4.46048	5.48514	0.902691	0.90536	0.374942	9.29475	10.7841	13.1156	2.33729	2.30389	0.961317
103908636	XM_021477369	LOC103908636	protocadherin Fat 3-like	protein_coding	XP_021333044.1	.	.	-6.31293	564.27	0.348881	-7.61954	2.54587e-14	2.99186e-13	7.02539	9.68546	9.18956	9.53689	9.30091	8.20508	8.02934	7.71576	625	1044	904	176	126	58	3.73659	5.45069	4.18528	1.02319	0.742472	0.360337	9.02522	13.1781	10.0075	2.64927	1.88939	0.923872
100536873	XM_003199391,XM_021479466	acot12	acyl-CoA thioesterase 12, transcript variant X2	protein_coding	XP_003199439.2;XP_021335141.1	.	.	-6.24945	85.0813	0.286525	-9.22686	2.78681e-20	5.79722e-19	4.10779	6.74864	6.3838	6.48632	6.50842	5.64382	5.78215	5.68537	87	116	134	12	22	13	1.08695	1.26448	1.30757	0.137828	0.257857	0.169939	2.62539	3.05712	3.12656	0.356869	0.656174	0.435707
246092	NM_199271	cpa5	carboxypeptidase A5	protein_coding	NP_954965.1	ZDB-GENE-020514-1	.	-6.2337	826.947	0.297495	-8.87439	7.03187e-19	1.27279e-17	7.6143	10.2556	9.81008	9.95977	9.99355	8.69366	8.56472	8.2711	983	1318	1532	245	193	102	23.7763	27.8102	28.6785	5.75082	4.59343	2.57166	57.4286	67.2366	68.5737	14.8902	11.689	6.5935
100000223	NM_001098190	si:ch211-214j8.1	si:ch211-214j8.1	protein_coding	NP_001091660.1	ZDB-GENE-060526-100	.	-6.23063	605.934	0.144307	-18.2901	9.92904e-75	3.92774e-72	7.15645	9.79969	9.32454	9.5619	9.50711	8.21257	8.1734	7.93778	691	1023	1080	161	146	85	7.90055	10.2028	9.55175	1.78191	1.64091	1.01825	19.0827	24.6672	22.8394	4.6138	4.17566	2.61071
140523	rna-trnW	trnW	tRNA-Trp	tRNA	.	ZDB-GENE-011205-24	.	-6.22151	32.4189	0.441907	-5.96791	2.40308e-09	1.59077e-08	2.78868	5.4337	5.03783	5.10891	5.08696	4.65247	4.64182	4.60241	36	48	51	8	7	4	16.5572	19.3301	18.3514	3.61874	2.83879	1.55988	39.9918	46.7341	43.8804	9.36979	7.22393	3.9994
100317496	NM_001277234	lonrf1l	LON peptidase N-terminal domain and ring finger 1, like	protein_coding	NP_001264163.1	ZDB-GENE-081104-397	.	-6.2046	3241.56	0.066178	-39.7917	0	0	9.63729	12.2706	11.9084	11.9738	11.9421	10.4499	10.4451	10.4424	4342	5300	5750	757	731	683	38.8373	41.3669	39.794	6.58502	6.43453	6.40631	93.8064	100.012	95.1522	17.0502	16.3741	16.4252
553977	NM_001020802	grn1	granulin 1	protein_coding	NP_001018638.2	ZDB-GENE-060103-1	.	-6.19226	145.746	0.247472	-10.6294	2.17601e-26	7.35106e-25	5.13962	7.76517	7.11016	7.47419	7.5135	6.36894	6.34019	6.38794	138	254	298	34	30	32	2.92813	4.70129	4.89458	0.692194	0.624658	0.708868	7.0725	11.3663	11.7035	1.79226	1.58958	1.81747
100332535	XM_003200112	LOC100332535	uncharacterized LOC100332535	protein_coding	XP_003200160.3	.	.	-6.17293	311.582	0.163266	-16.0839	3.30612e-58	6.4354e-56	6.43552	9.05343	8.48541	8.67626	8.70804	7.23524	7.30837	7.48832	412	582	675	64	73	97	4.62843	5.70283	5.87012	0.689352	0.807624	1.13626	11.1793	13.7877	14.0362	1.7849	2.05518	2.91326
100415792	NM_001177494	ugt5b3	UDP glucuronosyltransferase 5 family, polypeptide B3	protein_coding	NP_001170965.1	ZDB-GENE-100406-5	.	-6.15916	442.942	0.158802	-16.5157	2.82835e-61	6.24938e-59	6.72113	9.34579	8.82602	9.15634	9.02468	7.76544	7.76192	7.6176	480	793	768	110	106	73	8.50712	12.2643	10.5305	1.89471	1.84007	1.34213	20.5478	29.6513	25.1797	4.90586	4.68246	3.44111
100330610	XM_009306876,XM_021480404,XM_021480405	si:ch73-181m17.1	si:ch73-181m17.1, transcript variant X1	protein_coding	XP_009305151.1;XP_021336079.1;XP_021336080.1	ZDB-GENE-131122-49	.	-6.11371	193.403	0.185394	-14.0892	4.42455e-45	4.52152e-43	5.877	8.49135	7.82796	8.0969	8.00319	6.85304	6.78298	6.7118	274	426	428	65	54	42	1.15574	1.56803	1.3963	0.266012	0.22482	0.184963	2.79154	3.79101	3.33872	0.68877	0.572106	0.474228
108191777	XM_021480190	LOC108191777	uncharacterized LOC108191777	protein_coding	XP_021335865.1	.	.	-6.11321	75.2613	0.27203	-9.60161	7.87067e-22	1.82454e-20	4.43048	7.04634	6.50225	6.50254	6.50327	5.70317	5.61271	5.63345	121	137	153	25	17	17	1.14047	1.12524	1.1212	0.226234	0.154157	0.16743	2.75466	2.72049	2.68092	0.585774	0.392286	0.429275
394148	NM_201173	cyp7a1	cytochrome P450, family 7, subfamily A, polypeptide 1	protein_coding	NP_957467.2	ZDB-GENE-040426-1296	.	-6.09088	439.51	0.154616	-16.8589	9.02679e-64	2.12876e-61	6.74099	9.3467	8.8359	9.06998	9.10187	7.7625	7.69278	7.70651	487	723	839	110	93	89	8.01831	10.3809	10.6865	1.75559	1.49595	1.53254	19.3672	25.0978	25.5527	4.54565	3.80679	3.9293
553701	NM_001020674	gda	guanine deaminase	protein_coding	NP_001018510.1	ZDB-GENE-050522-434	.	-6.08884	207.2	0.219991	-11.8467	2.23805e-32	1.15803e-30	5.63862	8.2422	7.54397	8.06671	7.97952	6.83933	6.71054	6.78446	178	389	393	55	38	43	3.02046	5.77789	5.17401	0.896232	0.632242	0.764084	7.29551	13.9692	12.3717	2.32056	1.60888	1.95904
678514	NM_001040241,XM_021475838	zgc:136472	zgc:136472	protein_coding	NP_001035331.1;XP_021331513.1	ZDB-GENE-060421-2552	.	-6.08246	125.365	0.244652	-10.6464	1.8133e-26	6.17682e-25	5.00489	7.60133	7.00844	7.29558	7.24136	6.21949	6.10886	6.3102	139	231	241	31	20	36	2.65301	3.84042	3.58813	0.560191	0.357082	0.714888	6.408	9.28495	8.57964	1.45047	0.908673	1.83291
566852	NM_001130787,XM_021476283	pdzd3b	PDZ domain containing 3b	protein_coding	NP_001124259.1;XP_021331958.1	ZDB-GENE-081022-151	.	-6.06228	114.53	0.230961	-11.2567	2.14634e-29	9.07607e-28	4.8188	7.41832	6.99915	7.01959	7.06924	6.14874	6.04836	6.1192	150	175	209	31	21	25	2.38783	2.43399	2.57768	0.464219	0.325176	0.403107	5.76749	5.88464	6.16355	1.20198	0.827482	1.03353
570567	XM_001923700	si:dkey-97a13.12	si:dkey-97a13.12	protein_coding	XP_001923735.1	ZDB-GENE-070912-614	.	-6.04881	47.0536	0.411815	-6.30539	2.87467e-10	2.14624e-09	3.24681	5.84391	5.45911	5.60253	5.62886	4.98209	5.12479	4.98473	42	64	75	6	15	5	1.26849	1.69145	1.77808	0.177649	0.451809	0.128635	3.06387	4.08939	4.25159	0.459977	1.14973	0.32981
100149635	NM_001130806,XM_009295643	or115-11	odorant receptor, family F, subfamily 115, member 11	protein_coding	NP_001124278.1;XP_009293918.1	ZDB-GENE-070806-12	.	-6.01258	5.11302	1.01587	-2.54755	0.0108481	0.0244947	0.870186	3.46492	2.47138	2.25655	2.44049	2.22488	2.26433	2.22858	15	3	16	1	3	1	0.296443	0.08294	0.243962	0.009586	0.092968	0.034723	0.716018	0.200523	0.583342	0.02482	0.236577	0.089026
393329	NM_200358	slc10a2	solute carrier family 10 (sodium/bile acid cotransporter), member 2	protein_coding	NP_956652.1	ZDB-GENE-040426-1328	.	-6.00978	163.729	0.214246	-12.0764	1.40815e-33	7.88499e-32	5.37721	7.96681	7.43105	7.60513	7.68649	6.48595	6.68295	6.40025	189	268	331	35	56	23	3.37317	4.16739	4.57463	0.593277	0.983773	0.418769	8.14743	10.0755	10.9385	1.53614	2.50343	1.07369
550398	NM_001017703	srd5a2a	steroid-5-alpha-reductase, alpha polypeptide 2a	protein_coding	NP_001017703.1	ZDB-GENE-050417-199	.	-6.00046	143.008	0.232253	-11.1304	8.92207e-29	3.62289e-27	5.12896	7.70637	7.1749	7.34117	7.48288	6.35059	6.28944	6.42033	153	217	290	33	26	36	4.87573	6.02734	7.14328	1.00595	0.793104	1.1867	11.7767	14.5723	17.0804	2.60464	2.01823	3.04258
100101646	NM_001100150,XM_005164113	zgc:165423	zgc:165423	protein_coding	NP_001093620.1;XP_005164170.1	ZDB-GENE-070720-11	.	-5.99616	484.79	0.131499	-19.6507	5.70375e-86	3.25326e-83	7.03039	9.61622	9.10803	9.28261	9.31196	7.97324	7.93467	7.81339	619	855	989	139	126	93	10.055	12.1416	12.4544	2.18262	2.01806	1.58304	24.2866	29.3547	29.78	5.65133	5.13542	4.05876
436652	NM_001002379	entpd8	ectonucleoside triphosphate diphosphohydrolase 8	protein_coding	NP_001002379.2	ZDB-GENE-040724-142	.	-5.98689	115.178	0.262623	-9.83085	8.29192e-23	2.0773e-21	4.77465	7.35724	6.75687	7.16305	7.02963	6.10069	6.14434	6.02931	106	212	199	27	30	18	1.64161	2.87549	2.39367	0.404869	0.453774	0.287717	3.96509	6.95206	5.72355	1.0483	1.15473	0.73768
100134974	NM_001113508	ebi3	Epstein-Barr virus induced 3	protein_coding	NP_001106980.1	ZDB-GENE-070912-615	.	-5.94442	36.4952	0.401186	-6.40983	1.45682e-10	1.12535e-09	3.33281	5.88574	5.31668	5.32859	5.39878	4.72768	4.7816	4.88974	51	59	75	5	8	14	1.6403	1.68291	1.88921	0.154931	0.239796	0.4712	3.96192	4.06877	4.51731	0.401155	0.610214	1.20811
100334171	XM_002665446	slc6a19a.2	solute carrier family 6 (neutral amino acid transporter), member 19a, tandem duplicate 2	protein_coding	XP_002665492.2	ZDB-GENE-141210-16	.	-5.88456	934.37	0.193931	-13.1848	1.07358e-39	8.57677e-38	7.75389	10.3115	9.838	10.1172	10.1011	8.73543	8.71165	8.5734	939	1455	1603	226	211	154	13.5997	18.3889	17.9638	3.17724	3.00887	2.34022	32.8481	44.4587	42.9535	8.22665	7.65674	6.0001
322412	NM_001110021,NM_001328425	cpb1	carboxypeptidase B1 (tissue)	protein_coding	NP_001103491.2;NP_001315354.1	ZDB-GENE-030131-1132	.	-5.88205	1291.26	0.202768	-12.6071	1.92878e-36	1.29249e-34	8.28806	10.8445	10.3392	10.6359	10.6223	9.1358	9.23067	9.06978	1343	2111	2333	290	328	236	19.8621	27.2471	26.7059	4.16386	4.77587	3.65948	47.9742	65.8751	63.8569	10.7812	12.1533	9.38256
406731	NM_213422	ugt1ab	UDP glucuronosyltransferase 1 family a, b	protein_coding	NP_998587.2	ZDB-GENE-040426-2762	.	-5.83422	408.353	0.161965	-15.7104	1.28297e-55	2.18515e-53	6.67709	9.21806	8.77112	8.93049	8.95749	7.55783	7.68069	7.69086	474	647	747	81	101	96	8.06682	9.59649	9.82897	1.3396	1.69235	1.70204	19.4843	23.2014	23.5022	3.46853	4.30657	4.36388
556445	NM_001083825,XM_005173960,XR_002456414	gls2b	glutaminase 2b (liver, mitochondrial)	protein_coding	NP_001077294.1;XP_005174017.1	ZDB-GENE-050208-408	.	-5.79753	206.499	0.199237	-12.7257	4.25406e-37	2.96406e-35	5.68751	8.23157	7.93034	7.73248	7.97528	6.87713	6.88365	6.62024	290	258	389	59	58	25	3.86216	3.03605	4.1148	0.70841	0.698513	0.31586	9.32852	7.34023	9.83898	1.83424	1.77752	0.809837
794264	XM_021477725	btr05	bloodthirsty-related gene family, member 5	protein_coding	XP_021333400.1	ZDB-GENE-080219-8	.	-5.7848	96.5589	0.267049	-9.48242	2.4845e-21	5.51446e-20	4.64037	7.1684	6.57308	6.87046	6.84694	5.96761	5.84732	5.9445	98	171	185	28	17	23	1.43492	2.18457	2.09011	0.387397	0.240225	0.34085	3.46585	5.28161	4.9977	1.00307	0.611306	0.873909
567286	XM_017358497	gdpd3b	glycerophosphodiester phosphodiesterase domain containing 3b	protein_coding	XP_017213986.2	ZDB-GENE-121210-2	.	-5.76481	146.492	0.214691	-11.7717	5.4621e-32	2.73954e-30	5.33048	7.85654	7.28852	7.45914	7.56737	6.3888	6.53081	6.36558	173	245	313	34	48	28	2.55079	3.14759	3.578	0.487142	0.687498	0.433816	6.1611	7.60991	8.55542	1.26133	1.74949	1.11226
568930	XM_017358590,XM_021480434	LOC568930	uncharacterized LOC568930, transcript variant X1	protein_coding	XP_017214079.1;XP_021336109.1	.	.	-5.76215	206.385	0.181429	-13.9261	4.39546e-44	4.16228e-42	5.91222	8.43485	7.83091	8.05999	8.10423	6.84267	6.87971	6.88031	256	383	451	54	57	53	2.29644	3.00175	3.13736	0.472365	0.497853	0.497407	5.54674	7.25731	7.5018	1.22307	1.2669	1.27531
405817	NM_212881	ppm1na	protein phosphatase, Mg2+/Mn2+ dependent, 1Na (putative)	protein_coding	NP_998046.1	ZDB-GENE-040426-2731	.	-5.74926	396.625	0.138657	-18.1988	5.27846e-74	1.99169e-71	6.67149	9.19031	8.74371	8.9139	8.91343	7.54741	7.65991	7.66979	466	644	721	82	100	95	5.153	6.21562	6.17272	0.880709	1.08795	1.10067	12.4464	15.0275	14.7597	2.28037	2.76854	2.82201
100008541	NM_001102616,XM_021480953	tdo2a	tryptophan 2,3-dioxygenase a	protein_coding	NP_001096086.1;XP_021336628.1	ZDB-GENE-030131-1187	.	-5.74333	724.194	0.130255	-19.3612	1.63968e-83	8.74233e-81	7.50806	10.0315	9.6264	9.78991	9.73618	8.41486	8.46735	8.30013	860	1172	1239	178	189	131	18.2146	21.7053	20.3506	3.66026	3.95063	2.89735	43.9948	52.4767	48.6608	9.4773	10.0533	7.42854
563642	NM_001327936,XM_021467204	sdsl	serine dehydratase-like	protein_coding	NP_001314865.1;XP_021322879.1	ZDB-GENE-131121-410	.	-5.74008	207.81	0.202089	-12.4751	1.0212e-35	6.37303e-34	5.76679	8.29541	7.8498	8.01274	7.91154	6.99796	6.76975	6.69819	261	361	358	75	43	32	5.59536	6.73018	5.88691	1.52878	0.884781	0.703067	13.5148	16.2715	14.0763	3.95837	2.25152	1.8026
140507	rna-trnV	trnV	tRNA-Val	tRNA	.	ZDB-GENE-011205-5	.	-5.73687	11.8374	0.697624	-3.61264	0.000303097	0.000948668	1.58511	4.07841	3.59576	3.6119	3.64964	3.39067	3.37435	3.45405	14	17	22	2	1	5	6.14521	6.47002	7.49454	0.615281	0.376757	2.16356	14.8429	15.6425	17.9203	1.59311	0.958741	5.54717
108179107	XM_009306955,XM_021480433	LOC108179107	uncharacterized LOC108179107, transcript variant X1	protein_coding	XP_009305230.1;XP_021336108.1	.	.	-5.71879	503.881	0.141527	-17.7755	1.09425e-70	3.44072e-68	7.3122	9.8285	9.21481	9.40489	9.53133	8.15968	7.98095	7.97956	683	957	1227	182	131	122	5.656	6.91996	7.88816	1.46019	1.06708	1.05367	13.6613	16.7303	18.8615	3.78079	2.71542	2.7015
100535122	XR_222481	si:dkeyp-1h4.8	si:dkeyp-1h4.8	lncRNA	.	ZDB-GENE-060503-935	.	-5.71295	185.221	0.212871	-11.8111	3.42097e-32	1.74797e-30	5.70472	8.2268	7.70846	7.8283	7.89083	6.78586	6.86046	6.47614	241	317	382	58	66	20	4.67293	5.36983	5.73709	1.09091	1.24386	0.395987	11.2868	12.9826	13.7181	2.82464	3.16529	1.01527
326020	XM_017352544,XM_021468555	si:dkey-121j17.5	si:dkey-121j17.5, transcript variant X2	protein_coding	XP_017208033.2;XP_021324230.1	ZDB-GENE-030131-4745	.	-5.70784	238.672	0.189377	-13.2695	3.47871e-40	2.902e-38	5.87154	8.38876	7.88554	8.15581	8.14183	7.07491	6.97478	6.83824	244	386	425	71	55	35	2.59707	3.60767	3.53841	0.729668	0.572771	0.388129	6.27286	8.72224	8.46076	1.88929	1.45755	0.995127
140518	rna-trnT	trnT	tRNA-Thr	tRNA	.	ZDB-GENE-011205-39	.	-5.70761	24.4735	0.511272	-4.91497	8.87967e-07	4.17609e-06	2.4598	4.97159	4.66191	4.57011	4.70313	4.31039	4.28066	4.30785	30	26	42	6	4	5	13.2599	10.1988	14.4197	2.31345	1.40648	2.1759	32.0275	24.6577	34.4793	5.99008	3.57911	5.5788
100001767	XM_001923993,XM_005169346	rnf207a	ring finger protein 207a, transcript variant X1	protein_coding	XP_001924028.1;XP_005169403.1	ZDB-GENE-120813-7	.	-5.68913	42.4975	0.418431	-5.99432	2.0434e-09	1.3678e-08	3.5485	6.03121	5.48382	5.56596	5.59415	4.86346	4.90155	5.14157	53	70	82	4	6	21	0.880099	1.03114	1.06674	0.053765	0.096905	0.348684	2.12576	2.49299	2.5507	0.13921	0.246596	0.893995
799648	NM_001308550,XM_021480173,XM_021480174,XM_021480175,XM_021480176	muc13b	mucin 13b, cell surface associated	protein_coding	NP_001295479.1;XP_021335848.1;XP_021335849.1;XP_021335850.1;XP_021335851.1	ZDB-GENE-080220-61	.	-5.66515	382.42	0.256064	-9.77144	1.49319e-22	3.66587e-21	6.74398	9.24688	8.58624	8.95196	9.0282	7.71693	7.6347	7.50495	398	689	839	121	101	72	5.81903	8.80272	9.54025	1.64774	1.39004	1.08204	14.0551	21.2823	22.8119	4.2664	3.53727	2.77426
259306	NM_152954	cyp2ad2	cytochrome P450, family 2, subfamily AD, polypeptide 2	protein_coding	NP_694486.1	ZDB-GENE-020812-2	.	-5.60771	167.253	0.207459	-11.9899	4.01468e-33	2.20277e-31	5.54745	8.03719	7.50169	7.80632	7.58077	6.65181	6.58738	6.55046	202	334	284	51	42	35	3.49055	5.03796	3.79479	0.851071	0.706764	0.629142	8.43095	12.1802	9.07379	2.20363	1.79852	1.61306
100535672	NM_001281994	prss59.2	protease, serine, 59, tandem duplicate 2	protein_coding	NP_001268923.1	ZDB-GENE-110408-10	.	-5.58537	1662.57	0.356956	-6.95226	3.59485e-12	3.36131e-11	8.71573	11.1976	10.6808	11.0105	10.9709	9.53304	9.72267	9.24435	1690	2748	2955	406	523	226	64.0715	90.8896	86.6755	14.9428	19.5363	8.96358	154.756	219.743	207.251	38.6905	49.7146	22.9818
402939	NM_205642,XM_005157313	zgc:77938	zgc:77938	protein_coding	NP_991205.1;XP_005157370.1	ZDB-GENE-040426-1910	.	-5.55803	613.653	0.135811	-18.2207	3.53831e-74	1.35595e-71	7.34161	9.81724	9.31557	9.60028	9.5559	8.24129	8.27965	8.10417	670	1047	1118	162	168	114	12.2216	17.1639	15.8163	2.84409	3.26567	2.1699	29.5195	41.4971	37.8185	7.36403	8.31022	5.56344
100537295	NR_111927	si:dkey-33c14.3	si:dkey-33c14.3	lncRNA	.	ZDB-GENE-131121-627	.	-5.54946	2542.88	0.156253	-15.8227	2.16904e-56	3.77289e-54	9.53474	12.0068	11.5145	11.6203	11.8151	10.1513	10.331	10.2092	3221	4106	5641	620	784	617	117.309	130.506	159.001	21.9631	28.1202	23.5664	283.345	315.523	380.19	56.8678	71.5581	60.422
334273	NM_199881,XM_017357732,XM_021479039,XM_021479043	pls1	plastin 1 (I isoform)	protein_coding	NP_956175.1;XP_017213221.1;XP_021334714.1;XP_021334718.1	ZDB-GENE-030131-6205	.	-5.54416	659.382	0.13638	-18.1183	2.28536e-73	8.00724e-71	7.41716	9.88757	9.43647	9.74201	9.53866	8.35469	8.2017	8.31627	735	1172	1052	180	133	153	7.67203	10.7733	8.5155	1.90209	1.38659	1.66228	18.5308	26.0466	20.3616	4.92498	3.5285	4.26194
327557	NM_199827,XM_005167917,XM_005167919	zgc:66484	zgc:66484	protein_coding	NP_956121.1;XP_005167974.1;XP_005167976.1	ZDB-GENE-030131-5768	.	-5.51357	550.694	0.145734	-16.9006	4.45632e-64	1.06112e-61	7.22471	9.68776	9.14464	9.45653	9.4427	8.1055	8.13778	8.00704	591	954	1053	147	151	111	8.7559	12.3614	12.1545	2.10682	2.19069	1.7983	21.1487	29.8862	29.0629	5.45506	5.5747	4.61067
101884647	XM_017358400	LOC101884647	galanin receptor type 1-like	protein_coding	XP_017213889.1	.	.	-5.49193	53.9572	0.331158	-7.42037	1.16794e-13	1.28453e-12	3.87693	6.32706	5.79492	5.8469	6.04334	5.25106	5.27284	5.27629	61	76	117	13	14	13	0.86114	0.941836	1.28231	0.177762	0.193633	0.184829	2.07997	2.27707	3.06617	0.460269	0.492741	0.473885
564882	NM_001105113	plscr3a	phospholipid scramblase 3a	protein_coding	NP_001098583.1	ZDB-GENE-060531-17	.	-5.4794	85.0796	0.267351	-9.17901	4.35069e-20	8.91437e-19	4.68448	7.13461	6.5221	6.74051	6.69065	5.80047	5.82243	5.83376	106	164	171	23	24	23	4.30749	5.81133	5.36336	0.87152	0.93867	0.945423	10.4042	14.05	12.8244	2.25658	2.38865	2.42398
558452	NM_001044861	anpepa	alanyl (membrane) aminopeptidase a	protein_coding	NP_001038326.1	ZDB-GENE-030131-4781	.	-5.46389	411.82	0.151909	-16.1276	1.63162e-58	3.23164e-56	6.75749	9.20979	8.82257	9.00334	8.84867	7.66941	7.79713	7.58638	497	694	653	99	122	75	4.69265	5.71307	4.76548	0.901282	1.12841	0.734465	11.3345	13.8124	11.3948	2.33364	2.8715	1.8831
337325	NM_001128670	pdzk1	PDZ domain containing 1	protein_coding	NP_001122142.2	ZDB-GENE-031222-1	.	-5.43869	887.218	0.130689	-18.6953	5.40853e-78	2.36874e-75	7.83213	10.2747	9.7674	10.1132	10.0448	8.7092	8.6851	8.65639	885	1476	1537	225	210	187	12.4765	18.1683	16.7821	3.07785	2.9112	2.76573	30.1354	43.9254	40.128	7.9693	7.40819	7.09108
563398	NM_001113340,XM_017356884	zgc:172079	zgc:172079	protein_coding	NP_001106811.1;XP_017212373.1	ZDB-GENE-080204-103	.	-5.40885	311.633	0.169443	-14.3725	7.6949e-47	8.65712e-45	6.43936	8.87236	8.4083	8.67765	8.47553	7.3145	7.37838	7.40143	372	577	513	74	82	80	7.43499	10.1404	8.00726	1.44456	1.61763	1.67664	17.9582	24.5164	19.1463	3.74032	4.11643	4.29876
569089	XM_021477214	si:ch211-173n18.3	si:ch211-173n18.3, transcript variant X1	protein_coding	XP_021332889.1	ZDB-GENE-120215-62	.	-5.39816	104.032	0.238614	-10.1942	2.10525e-24	6.19104e-23	4.76587	7.19618	6.80038	6.94279	6.79736	6.01881	5.98327	6.05423	125	173	158	26	22	26	4.74595	5.72672	4.64541	0.928889	0.813235	1.03315	11.4632	13.8454	11.1077	2.40512	2.06946	2.6489
322481	NM_199607	cel.1	carboxyl ester lipase, tandem duplicate 1	protein_coding	NP_955901.1	ZDB-GENE-030131-1201	.	-5.38854	284.29	0.173317	-14.0199	1.17707e-44	1.15939e-42	6.2813	8.7103	8.3041	8.42258	8.39006	7.29759	7.14847	7.27142	352	460	496	83	58	71	6.43325	7.33252	7.00884	1.46752	1.0433	1.35203	15.5387	17.7278	16.759	3.79977	2.65491	3.46649
100334961	XM_021477080	si:dkey-91f15.8	si:dkey-91f15.8, transcript variant X1	protein_coding	XP_021332755.1	ZDB-GENE-120214-21	.	-5.3834	21.8501	0.511104	-4.75152	2.01897e-06	9.0241e-06	2.53798	4.97145	4.44018	4.567	4.57634	4.20853	4.19633	4.15264	22	36	41	7	6	3	0.495758	0.710351	0.715235	0.138886	0.133337	0.053907	1.19744	1.71741	1.71021	0.359609	0.339306	0.138211
322617	NM_199612	cx32.3	connexin 32.3	protein_coding	NP_955906.1	ZDB-GENE-030131-1337	.	-5.36673	176.436	0.192444	-12.5961	2.21926e-36	1.47505e-34	5.67123	8.09337	7.58505	7.76813	7.76802	6.65167	6.7317	6.65877	213	304	340	45	53	41	5.16385	6.44721	6.38838	1.05346	1.25337	1.03677	12.4726	15.5874	15.2754	2.72766	3.18949	2.65819
569661	XM_002662775	si:cabz01068815.1	si:cabz01068815.1	protein_coding	XP_002662821.3	ZDB-GENE-160114-81	.	-5.34606	185.409	0.202199	-11.9609	5.69512e-33	3.07662e-31	5.68978	8.10752	7.54157	7.92413	7.74915	6.70546	6.78412	6.67762	193	353	320	47	55	39	5.1903	8.28685	6.6676	1.20599	1.46024	1.08367	12.5365	20.0351	15.943	3.12261	3.7159	2.77842
406662	NM_213353	msmo1	methylsterol monooxygenase 1	protein_coding	NP_998518.1	ZDB-GENE-040426-2670	.	-5.34451	330.102	0.159567	-15.1539	7.14441e-52	1.01285e-49	6.54585	8.96605	8.49877	8.67609	8.67568	7.52734	7.45533	7.35958	396	553	619	103	87	66	8.25372	10.0764	9.99764	2.07369	1.78763	1.44015	19.9357	24.3617	23.9055	5.36927	4.54903	3.69241
140513	rna-ZDB-GENE-011205-27	trnC	tRNA-Cys	tRNA	.	ZDB-GENE-011205-27	ZDB-GENE-011205-27	-5.32983	27.2354	0.469755	-5.13904	2.76146e-07	1.39414e-06	2.73344	5.13863	4.82096	4.75124	4.86216	4.4521	4.3892	4.48552	33	31	46	7	3	8	14.5233	12.1171	16.0505	3.01566	1.28163	3.33358	35.079	29.2953	38.3787	7.80826	3.26139	8.54698
387592	NM_199281	slc13a1	solute carrier family 13 member 1	protein_coding	NP_954975.1	ZDB-GENE-031222-3	.	-5.31803	154.495	0.213979	-11.267	1.91042e-29	8.12046e-28	5.48142	7.88398	7.33167	7.59085	7.56284	6.5055	6.41197	6.62893	173	274	296	41	30	50	2.3403	3.23622	3.0966	0.534368	0.389568	0.707762	5.65267	7.82418	7.40433	1.38361	0.991342	1.81464
100537702	XR_224544	LOC100537702	uncharacterized LOC100537702	lncRNA	.	.	.	-5.30594	64.3604	0.306392	-7.85793	3.9053e-15	4.94994e-14	4.1785	6.58301	6.22294	6.20694	6.05805	5.40644	5.49623	5.53022	96	106	93	12	18	19	6.21499	6.02343	4.67449	0.716559	1.1203	1.25332	15.0115	14.5628	11.1773	1.85534	2.85086	3.21339
100003900	NM_001110041	chia.5	chitinase, acidic.5	protein_coding	NP_001103511.2	ZDB-GENE-071004-113	.	-5.30511	50.0406	0.370973	-6.48937	8.61932e-11	6.81049e-10	3.97968	6.38506	5.70186	5.97432	5.83116	5.13142	5.26512	5.17023	60	107	95	11	20	12	1.02794	1.60482	1.26447	0.168657	0.334008	0.21187	2.48284	3.87995	3.02351	0.436693	0.849957	0.543217
100136850	NM_001114569,XM_005156538,XM_005156539	abcg8	ATP-binding cassette, sub-family G (WHITE), member 8	protein_coding	NP_001108041.2;XP_005156595.1;XP_005156596.1	ZDB-GENE-050517-41	.	-5.30014	57.6219	0.316175	-7.60979	2.74534e-14	3.20629e-13	4.00132	6.41203	5.88421	6.08649	6.012	5.39887	5.35368	5.29878	64	102	101	19	15	10	0.823332	1.13415	0.992443	0.235122	0.188511	0.13286	1.98865	2.74203	2.37305	0.608787	0.479707	0.340641
334459	XM_002664481	si:ch211-113d11.5	si:ch211-113d11.5	protein_coding	XP_002664527.1	ZDB-GENE-030131-6391	.	-5.29849	743.694	0.229556	-10.4793	1.07581e-25	3.45811e-24	7.67952	10.0831	9.75916	9.80117	9.75854	8.32141	8.42197	8.70179	973	1160	1241	142	166	245	13.5986	14.1392	13.4198	1.92754	2.28492	3.58198	32.8456	34.1841	32.0882	4.99087	5.81449	9.18387
557741	NM_001044839	si:dkey-14d8.6	si:dkey-14d8.6	protein_coding	NP_001038304.2	ZDB-GENE-041210-124	.	-5.28085	36.4843	0.389375	-6.1657	7.01726e-10	4.98711e-09	3.41219	5.80889	5.25276	5.35218	5.3754	4.79969	4.83652	4.81963	44	61	71	9	11	9	2.15577	2.63139	2.71355	0.428477	0.537231	0.466458	5.20697	6.36188	6.48843	1.10943	1.3671	1.19596
553169	NM_001020513	gstp2	glutathione S-transferase pi 2	protein_coding	NP_001018349.1	ZDB-GENE-050601-1	.	-5.21177	142.867	0.388574	-6.12952	8.81424e-10	6.18535e-09	5.41065	7.79407	7.12745	7.49149	7.5057	6.54234	6.40307	6.31619	143	262	298	54	37	26	6.50165	10.4252	10.5322	2.36723	1.63818	1.222	15.7039	25.2048	25.1837	6.12932	4.16872	3.13309
100415794	NM_001177496	ugt5d1	UDP glucuronosyltransferase 5 family, polypeptide D1	protein_coding	NP_001170967.1	ZDB-GENE-091118-36	.	-5.21094	212.311	0.220913	-10.7805	4.25735e-27	1.53553e-25	5.81665	8.19921	7.72044	8.12153	7.76483	6.9141	6.8186	6.84073	218	404	294	61	47	46	3.90553	6.33008	4.07888	1.06201	0.817767	0.853817	9.43327	15.3042	9.75308	2.74981	2.08099	2.18911
110438225	XM_021469027	LOC110438225	AP-1 complex subunit mu-2-like	protein_coding	XP_021324702.1	.	.	-5.18169	50.0098	0.331874	-7.15158	8.57856e-13	8.57716e-12	3.87233	6.25306	5.87372	5.83702	5.68138	5.17997	5.22976	5.1746	79	84	71	13	16	11	2.54188	2.33578	1.75382	0.382777	0.479401	0.355655	6.13956	5.6472	4.1936	0.991102	1.21994	0.911866
559790	XM_017351822	si:ch211-106h4.4	si:ch211-106h4.4	protein_coding	XP_017207311.2	ZDB-GENE-070705-14	.	-5.08391	107.214	0.26332	-8.90909	5.14518e-19	9.45249e-18	4.96779	7.31797	6.81855	6.97873	6.99507	6.05616	6.24113	5.94537	124	176	201	27	44	15	0.515398	0.640221	0.646561	0.107732	0.180267	0.064015	1.24487	1.54786	1.54601	0.278945	0.45873	0.164128
402837	NM_001289794,NM_205583,XM_005170767	hamp	hepcidin antimicrobial peptide	protein_coding	NP_001276723.1;NP_991146.1;XP_005170824.1	ZDB-GENE-050726-1	.	-5.0802	96.4589	0.298562	-7.85393	4.03204e-15	5.09757e-14	4.93862	7.27776	6.86277	6.58458	6.98219	5.98541	5.843	6.08822	150	114	222	30	17	36	6.92705	4.44201	8.09021	1.30453	0.734845	1.66208	16.7314	10.7394	19.3447	3.37773	1.86998	4.26141
100331996	XM_002660790,XM_021468552	LOC100331996	uncharacterized LOC100331996, transcript variant X2	protein_coding	XP_002660836.2;XP_021324227.1	.	.	-5.06667	250.601	0.517028	-4.52788	5.95788e-06	2.48297e-05	6.3526	8.69252	8.26305	7.63889	8.65368	6.95359	7.1774	7.24566	378	196	741	52	82	87	4.05557	1.81878	6.15355	0.527513	0.853508	0.964406	9.79569	4.39726	14.7139	1.36586	2.17194	2.47265
567909	XM_021478382	LOC567909	LON peptidase N-terminal domain and RING finger protein 1	protein_coding	XP_021334057.1	.	.	-5.0571	1117.3	0.0966282	-24.199	2.27801e-129	4.65587e-126	8.35304	10.691	10.3365	10.4526	10.3668	9.07451	9.1219	9.09668	1426	1841	1882	298	312	281	25.5795	28.8166	26.13	5.18315	5.50438	5.27707	61.7838	69.6698	62.4799	13.4204	14.0071	13.5299
140615	NM_131645	fads2	fatty acid desaturase 2	protein_coding	NP_571720.2	ZDB-GENE-011212-1	.	-5.05552	128.893	0.22935	-10.1934	2.12154e-24	6.23148e-23	5.17525	7.50887	7.10919	7.29807	7.09233	6.24798	6.26971	6.35845	153	223	190	30	31	37	2.99496	3.79603	2.86841	0.567063	0.594655	0.758499	7.23393	9.17762	6.8587	1.46826	1.51323	1.94472
799511	NM_001099428	ftr54	finTRIM family, member 54	protein_coding	NP_001092898.1	ZDB-GENE-070620-19	.	-5.04579	19.9497	0.505177	-4.62231	3.79498e-06	1.62492e-05	2.93717	5.28579	4.65285	4.32928	4.39142	4.07079	4.07551	4.03307	53	28	37	8	8	5	0.977456	0.45049	0.528315	0.134691	0.139908	0.095156	2.36091	1.08915	1.26326	0.348748	0.356027	0.243971
110437733	XM_021480403	LOC110437733	alpha-tectorin-like	protein_coding	XP_021336078.1	.	.	-5.03862	355.076	0.168043	-13.8836	7.96959e-44	7.48898e-42	6.99688	9.33192	8.74416	8.99959	8.89111	7.62539	7.84811	7.48585	503	759	755	113	159	78	1.73789	2.291	2.02118	0.378697	0.542297	0.280813	4.19765	5.53894	4.83289	0.980538	1.38	0.719979
100033654	NR_030084,rna-mir133b,rna-mir133b-2	mir133b	microRNA 133b	miRNA	.	ZDB-GENE-090929-141	.	-5.0303	20.924	0.494365	-4.71442	2.42404e-06	1.07082e-05	2.80926	5.12745	4.43749	4.45615	4.6418	4.11824	4.15615	4.16665	26	31	54	5	7	7	9.4889	9.79033	15.6963	1.07551	1.97815	1.95279	22.9192	23.67	37.5318	2.78474	5.03384	5.00678
558731	NM_001044872	si:dkey-30c15.13	si:dkey-30c15.13	protein_coding	NP_001038337.1	ZDB-GENE-060503-73	.	-5.02674	68.14	0.327795	-7.10695	1.18631e-12	1.16568e-11	4.2567	6.57827	5.91226	6.36709	6.2985	5.46788	5.60729	5.53692	51	126	127	13	23	16	1.29252	2.78718	2.49565	0.29712	0.566104	0.410783	3.1219	6.73855	5.9674	0.769315	1.44058	1.05321
798836	NM_001002334	tspan13a	tetraspanin 13a	protein_coding	NP_001002334.1	ZDB-GENE-040718-19	.	-5.02094	362.081	0.158148	-14.7201	4.78695e-49	5.99004e-47	6.74721	9.0764	8.58503	8.88517	8.74712	7.73316	7.48121	7.56278	408	655	628	130	78	86	3.36435	4.70791	4.00736	1.03998	0.63215	0.741445	8.12614	11.3823	9.58207	2.69275	1.60865	1.901
570849	NM_001161378,XM_021477580	slc12a10.1	solute carrier family 12 (sodium/potassium/chloride transporters), member 10, tandem duplicate 1	protein_coding	NP_001154850.1;XP_021333255.1	ZDB-GENE-060503-330	.	-5.01189	135.83	0.223182	-10.4191	2.02902e-25	6.41286e-24	5.17868	7.50329	7.07791	7.25785	7.26822	6.31004	6.40962	6.28391	139	202	229	32	41	26	1.39557	1.82226	1.8497	0.310599	0.397374	0.265301	3.37082	4.40566	4.42286	0.804215	1.01121	0.680208
793454	XM_021474800	amn	amnion associated transmembrane protein	protein_coding	XP_021330475.1	ZDB-GENE-060810-59	.	-5.009	79.8611	0.277258	-8.38397	5.11738e-17	7.86397e-16	4.47198	6.79176	6.51864	6.41186	6.40205	5.61167	5.78569	5.78483	113	109	120	12	25	23	2.022	1.70052	1.66408	0.193177	0.436946	0.432755	4.88388	4.11135	3.97901	0.500181	1.11191	1.10955
110438198	XM_021468701,XR_002456254	LOC110438198	uncharacterized LOC110438198, transcript variant X1	protein_coding	XP_021324376.1	.	.	5.09474	147.349	0.425454	5.52119	3.36717e-08	1.91564e-07	8.22477	5.87581	6.54739	6.46242	6.49322	7.23607	7.39614	8.00582	58	56	68	180	215	408	0.266577	0.226612	0.245383	0.817236	0.986208	2.00331	0.64388	0.547878	0.586741	2.11602	2.50963	5.13631
553408	NM_001037674	smtlb	somatolactin beta	protein_coding	NP_001032763.1	ZDB-GENE-060123-1	.	5.09572	15.9962	0.532682	4.4103	1.03228e-05	4.15044e-05	5.05928	2.74459	3.82385	3.71982	3.70534	4.21067	4.00534	4.13314	10	5	5	39	22	30	0.355663	0.164717	0.143722	1.4194	0.806167	1.18091	0.859056	0.398235	0.343656	3.67517	2.05147	3.02775
100535848	XM_003198188,XM_021474762	sdr42e2	short chain dehydrogenase/reductase family 42E, member 2, transcript variant X2	protein_coding	XP_003198236.1;XP_021330437.1	ZDB-GENE-101203-3	.	5.12963	215.42	0.189847	12.425	1.91228e-35	1.18436e-33	8.8293	6.47616	7.11924	6.93504	6.97067	8.20034	8.21963	8.23671	97	80	97	420	418	401	1.44321	0.924237	0.993517	5.3988	5.72877	5.57033	3.48588	2.23452	2.37562	13.9788	14.5781	14.2818
793783	NM_001145614	ankrd37	ankyrin repeat domain 37	protein_coding	NP_001139086.1	ZDB-GENE-070308-1	.	5.16504	99.3575	0.267246	8.86367	7.74212e-19	1.39378e-17	7.70033	5.32859	5.96686	6.03101	6.03071	7.16564	7.11709	6.6831	32	44	50	237	218	117	0.967175	1.14449	1.15475	6.9774	6.49091	3.72002	2.33608	2.76703	2.76115	18.0662	16.5176	9.5378
798310	XM_017351489	si:dkey-34k9.3	si:dkey-34k9.3	protein_coding	XP_017206978.1	ZDB-GENE-070705-460	.	5.2568	16.5	0.557888	4.29152	1.77454e-05	6.87556e-05	5.01386	2.61966	3.76608	3.86238	3.73662	4.01571	4.11894	4.3017	4	11	4	20	27	40	0.035593	0.088073	0.024095	0.189019	0.256629	0.40356	0.085969	0.212933	0.057615	0.489417	0.65305	1.03469
394198	NM_205569	fosab	v-fos FBJ murine osteosarcoma viral oncogene homolog Ab	protein_coding	NP_991132.1	ZDB-GENE-031222-4	.	5.42947	820.394	0.137307	17.7763	1.07951e-70	3.43844e-68	10.2233	7.78395	8.63731	8.57336	8.59433	10.0601	9.83831	9.81722	211	218	255	1325	1014	931	4.07342	3.68136	3.81884	24.9796	19.3741	18.933	9.83879	8.9004	9.1313	64.6782	49.3017	48.5425
557301	NM_001327818	LOC557301	cocaine- and amphetamine-regulated transcript protein-like	protein_coding	NP_001314747.1	.	.	5.44731	83.8112	0.285126	8.57706	9.73258e-18	1.60202e-16	7.57052	5.10273	5.50087	5.85191	5.86055	6.76537	6.83431	6.69132	12	46	53	179	190	150	0.552256	1.84248	1.88419	8.12259	8.74341	7.33178	1.3339	4.45455	4.50531	21.0313	22.2496	18.798
560210	NM_001113589	hsp70l	heat shock cognate 70-kd protein, like	protein_coding	NP_001107061.1	ZDB-GENE-050321-1	.	5.45303	480.826	0.303008	8.07589	6.69849e-16	9.19861e-15	10.0381	7.5874	7.78214	7.93068	8.32519	9.54607	9.30524	9.46988	114	169	336	1101	834	932	1.60481	2.08841	3.68429	15.1721	11.6509	13.8575	3.8762	5.04914	8.80958	39.2843	29.6484	35.5293
101882092	XM_005164772	LOC101882092	podocan-like protein 1	protein_coding	XP_005164829.1	.	.	5.47232	37.6826	0.350546	6.99523	2.64826e-12	2.50583e-11	6.31592	3.87495	4.82964	4.86384	4.73852	5.42228	5.54328	5.47001	14	19	12	68	81	68	0.080205	0.099322	0.056456	0.401462	0.484594	0.433079	0.193725	0.24013	0.134993	1.03948	1.23316	1.11037
436766	NM_001002493,XM_005160857	jdp2b	Jun dimerization protein 2b	protein_coding	NP_001002493.1;XP_005160914.1	ZDB-GENE-040718-197	.	5.73186	240.374	0.16622	15.1546	7.0636e-52	1.00722e-49	8.54612	6.01679	6.93389	7.03268	7.0558	8.16737	8.20663	8.11561	48	71	85	354	361	305	1.40557	1.85999	1.94583	10.3425	10.7135	9.60092	3.39497	4.49689	4.65272	26.7792	27.2628	24.6159
110438683	gene-LOC110438683	LOC110438683	.	pseudogene	.	.	.	6.01237	3.99299	1.06996	2.41872	0.0155754	0.0336952	2.93899	0.334116	1.90982	1.90538	1.91787	2.01604	2.05283	1.98878	1	1	2	7	9	5	0.004019	0.0138	0.026807	0.116744	0.14945	0.081751	0.009708	0.033365	0.064099	0.302279	0.380309	0.209603
559012	XM_682306,XR_658820	tgm2l	transglutaminase 2, like, transcript variant X1	protein_coding	XP_687398.2	ZDB-GENE-050420-97	.	6.09654	431.917	0.120231	21.6915	2.46654e-104	2.63019e-101	9.91633	7.30606	7.81419	7.7949	7.85971	9.24402	9.37849	9.2685	141	157	196	861	964	809	1.48067	1.43586	1.59089	8.90919	10.2488	9.04379	3.57636	3.47146	3.80401	23.068	26.0802	23.1874
406602	NM_213310,XM_005169814	egln3	egl-9 family hypoxia-inducible factor 3	protein_coding	NP_998475.1;XP_005169871.1	ZDB-GENE-040426-2541	.	6.14194	191.339	0.220519	11.8751	1.59375e-32	8.31667e-31	8.68496	6.06554	6.75783	6.71002	6.78168	8.11951	8.15833	7.80769	61	64	84	424	431	273	1.11835	1.03474	1.20023	7.66356	7.8914	5.28246	2.70123	2.50169	2.86989	19.8428	20.0814	13.5437
110438090	XR_002456031	LOC110438090	uncharacterized LOC110438090	lncRNA	.	.	.	6.4725	12.1784	0.622238	4.33005	1.49072e-05	5.84911e-05	4.78519	2.13338	3.41997	3.33379	3.32319	3.73031	3.62763	3.74461	7	3	3	28	20	27	0.258375	0.091832	0.068796	1.11109	0.774523	1.12163	0.624071	0.222022	0.1645	2.87689	1.97095	2.87575
798694	XM_017352961,XM_021469064,XR_002456325	LOC798694	complement component C6-like, transcript variant X1	protein_coding	XP_017208450.1;XP_021324739.1	.	.	6.47737	383.69	0.132563	20.333	6.56712e-92	4.60186e-89	9.74813	7.05421	7.67021	7.55851	7.6465	9.19441	9.15161	9.00656	129	123	161	876	816	659	1.45163	1.20919	1.43207	9.85214	9.61845	7.88889	3.50621	2.92345	3.42426	25.5096	24.4763	20.2264
798192	XR_002459390,XR_002459391,XR_002459392,XR_002459393,XR_002459394	im:7152855	im:7152855, transcript variant X1	misc_RNA	.	ZDB-GENE-080225-10	.	6.66953	34.1674	0.454172	6.02764	1.66369e-09	1.12779e-08	6.18802	3.44323	4.59166	4.60895	4.59572	5.09072	4.95713	5.66631	9	12	13	48	35	112	0.158513	0.284782	0.222137	1.18473	0.752458	2.71902	0.382868	0.688515	0.531154	3.06755	1.9148	6.97132
110439372	XR_002458203,XR_002458204	LOC110439372	uncharacterized LOC110439372, transcript variant X1	lncRNA	.	.	.	6.79649	4.43153	1.05694	2.61585	0.00890049	0.020474	3.15027	0.422658	2.05002	2.02569	2.02162	2.17287	2.0873	2.21928	2	1	1	9	4	11	0.076702	0.037844	0.039527	0.521137	0.215066	0.733593	0.185263	0.091496	0.094514	1.34935	0.547284	1.88087
100148055	XM_001919491	si:ch73-265d7.2	si:ch73-265d7.2	protein_coding	XP_001919526.1	ZDB-GENE-100922-146	.	6.81929	194.385	0.186514	14.8494	7.02221e-50	9.30955e-48	8.735	5.96165	6.77622	6.52734	6.82696	8.1148	7.95942	8.13983	63	41	91	420	344	396	1.62757	0.920646	1.83153	10.6296	8.81867	10.8039	3.93119	2.22584	4.3794	27.5227	22.4411	27.7002
110438028	XR_002455919	LOC110438028	uncharacterized LOC110438028	lncRNA	.	.	.	6.83693	17.1852	0.559451	4.95727	7.14918e-07	3.40865e-06	4.9432	2.17132	3.84002	3.84041	3.82565	4.16717	4.28756	4.15338	4	5	5	26	35	23	0.063585	0.072256	0.064922	0.447313	0.630947	0.42993	0.153582	0.174693	0.155236	1.1582	1.60559	1.1023
101883345	XM_021478389,XM_021478390	si:dkey-21p1.3	si:dkey-21p1.3, transcript variant X2	protein_coding	XP_021334064.1;XP_021334065.1	ZDB-GENE-081105-162	.	7.55666	457.646	0.121011	24.1114	1.8983e-128	3.58137e-125	10.0474	7.13908	7.86726	7.71774	7.67438	9.3414	9.4644	9.37391	152	137	144	945	1044	895	0.898966	0.704714	0.665032	5.65523	6.1049	5.57292	2.17133	1.70378	1.59017	14.6428	15.5353	14.2885
556258	NM_001305571	tcap	titin-cap (telethonin)	protein_coding	NP_001292500.1	ZDB-GENE-070501-5	.	7.68543	909.65	0.201396	14.6087	2.47342e-48	2.97368e-46	10.948	8.00535	8.6437	8.69343	8.6896	10.4298	10.5158	10.1606	221	274	307	1963	2084	1362	6.04495	6.54575	6.50159	52.2575	56.2174	39.1115	14.6008	15.8256	15.5461	135.307	143.058	100.278
335409	NM_199950	socs3a	suppressor of cytokine signaling 3a	protein_coding	NP_956244.1	ZDB-GENE-030131-7349	.	8.216	1820.25	0.0990924	30.6627	1.79215e-206	1.09886e-202	11.9398	8.90213	9.61976	9.56574	9.59057	11.4954	11.3523	11.3072	452	477	557	4130	3481	3125	7.63022	7.01634	7.26809	67.8122	57.9076	55.3657	18.4298	16.9634	17.3789	175.582	147.359	141.953
619259	NM_001033740,XM_005165183	dao.1	D-amino-acid oxidase, tandem duplicate 1	protein_coding	NP_001028912.1;XP_005165240.1	ZDB-GENE-050913-127	.	11.2628	213.795	0.201319	17.353	1.87067e-67	5.27357e-65	9.05419	5.54557	6.427	6.50607	6.59591	8.09206	8.20285	8.41991	33	48	67	425	466	550	0.595567	0.768925	0.957297	7.68669	8.55457	10.7504	1.43851	1.85902	2.28901	19.9027	21.769	27.5632
561790	NM_001326701	hbae5	hemoglobin, alpha embryonic 5	protein_coding	NP_001313630.1	ZDB-GENE-101028-1	.	15.261	370.651	0.484403	8.11676	4.78807e-16	6.6685e-15	9.96215	6.02778	6.68717	7.02272	6.92104	8.82141	9.38897	8.89049	36	88	83	740	1255	727	2.02429	4.31302	3.59825	40.6974	69.9119	43.1199	4.88941	10.4276	8.60384	105.375	177.907	110.555
